# Supplementary material for: Aberrant expression of maternal Plk1 and Dctn3 results in the developmental failure of human in-vivo- and in-vitro-matured oocytes
Source: Sci Rep. 2015 Feb 3;5:8192. doi: 10.1038/srep08192 (PMC4314639; doi:10.1038/srep08192)
Supplement: Supplementary Information — Dataset 1 [file srep08192-s2.xls]

## Sheet: gene_diffexp
Gene ID	Gene Name	Fold Change (Zygote/Oocyte)	q-value	up/down	Description
158399	ZNF483	2.0007	0.00900994	+	zinc finger protein 483
55813	UTP6	2.00217	0.00273394	+	UTP6, small subunit (SSU) processome component, homolog (yeast)
10868	USP20	2.00301	0.00299162	+	ubiquitin specific peptidase 20
204851	HIPK1	2.00419	0.00476684	+	homeodomain interacting protein kinase 1
29904	EEF2K	2.0057	0.00809793	+	eukaryotic elongation factor-2 kinase
50488	MINK1	2.00579	0.00691498	+	misshapen-like kinase 1
199990	C1orf86	2.00621	0.00529568	+	chromosome 1 open reading frame 86
1153	CIRBP	2.00652	0.00325236	+	cold inducible RNA binding protein
728752	LOC728752	2.01042	0.00812499	+	uncharacterized LOC728752
203523	ZNF449	2.01346	0.00363188	+	zinc finger protein 449
54756	IL17RD	2.01377	0.00540815	+	interleukin 17 receptor D
79056	PRRG4	2.01528	0.00691498	+	proline rich Gla (G-carboxyglutamic acid) 4 (transmembrane)
11320	MGAT4A	2.01563	0.00416549	+	mannosyl (alpha-1,3-)-glycoprotein beta-1,4-N-acetylglucosaminyltransferase, isozyme A
26528	DAZAP1	2.01873	0.00907736	+	DAZ associated protein 1
4338	MOCS2	2.02222	0.00212206	+	molybdenum cofactor synthesis 2
342371	ATXN1L	2.02461	0.00596083	+	ataxin 1-like
54622	ARL15	2.02596	0.0091949	+	ADP-ribosylation factor-like 15
80762	NDFIP1	2.02657	0.00682197	+	Nedd4 family interacting protein 1
339047	LOC339047	2.03035	0.00900994	+	Hypothetical protein LOC339047
84896	ATAD1	2.03147	0.00993627	+	ATPase family, AAA domain containing 1
23354	HAUS5	2.03371	0.002321	+	HAUS augmin-like complex, subunit 5
7389	UROD	2.03547	0.00679648	+	uroporphyrinogen decarboxylase
65056	GPBP1	2.03559	0.00596083	+	GC-rich promoter binding protein 1
64689	GORASP1	2.0386	0.00406598	+	golgi reassembly stacking protein 1, 65kDa
8945	BTRC	2.03901	0.00648376	+	beta-transducin repeat containing E3 ubiquitin protein ligase
79137	FAM134A	2.04158	0.00299162	+	family with sequence similarity 134, member A
3155	HMGCL	2.04189	0.00993627	+	3-hydroxymethyl-3-methylglutaryl-CoA lyase
728613	LOC728613	2.04196	0.00299162	+	programmed cell death 6 pseudogene
7109	TRAPPC10	2.04215	0.00363188	+	trafficking protein particle complex 10
6854	SYN2	2.04344	0.0077855	+	synapsin II
3300	DNAJB2	2.04703	0.00667113	+	DnaJ (Hsp40) homolog, subfamily B, member 2
100125556	LOC100125556	2.05571	0.00809793	+	Hypothetical LOC100125556
196996	GRAMD2	2.06131	0.00907736	+	GRAM domain containing 2
54768	HYDIN	2.06241	0.00679648	+	HYDIN, axonemal central pair apparatus protein
10691	GMEB1	2.06271	0.00212206	+	glucocorticoid modulatory element binding protein 1
79611	ACSS3	2.06579	0.00363188	+	acyl-CoA synthetase short-chain family member 3
84268	RPAIN	2.06624	0.00212206	+	RPA interacting protein
1656	DDX6	2.07446	0.00529568	+	DEAD (Asp-Glu-Ala-Asp) box helicase 6
9113	LATS1	2.07645	0.00900994	+	LATS, large tumor suppressor, homolog 1 (Drosophila)
80777	CYB5B	2.08132	0	+	cytochrome b5 type B (outer mitochondrial membrane)
130951	C2orf65	2.08176	0.00930868	+	chromosome 2 open reading frame 65
64979	MRPL36	2.08246	0.00648376	+	mitochondrial ribosomal protein L36
54790	TET2	2.08528	0.00327349	+	tet methylcytosine dioxygenase 2
199953	TMEM201	2.08548	0.00553046	+	transmembrane protein 201
79977	GRHL2	2.0856	0.00363188	+	grainyhead-like 2 (Drosophila)
60481	ELOVL5	2.08882	0.00363188	+	ELOVL fatty acid elongase 5
83607	AMMECR1L	2.08933	0.00898823	+	AMME chromosomal region gene 1-like
27245	AHDC1	2.09244	0.00900994	+	AT hook, DNA binding motif, containing 1
85236	HIST1H2BK	2.0991	0	+	histone cluster 1, H2bk
4076	CAPRIN1	2.10159	0.0091949	+	cell cycle associated protein 1
387522	TMEM189-UBE2V1	2.10334	0.00759945	+	TMEM189-UBE2V1 readthrough
2820	GPD2	2.10371	0.00682197	+	glycerol-3-phosphate dehydrogenase 2 (mitochondrial)
255967	PAN3	2.10729	0.00363188	+	PAN3 poly(A) specific ribonuclease subunit homolog (S. cerevisiae)
79834	SGK269	2.11451	0.00691498	+	NKF3 kinase family member
80313	LRRC27	2.11534	0.00898823	+	leucine rich repeat containing 27
91445	RNF185	2.11947	0.00540815	+	ring finger protein 185
10580	SORBS1	2.12055	0.00993627	+	sorbin and SH3 domain containing 1
8722	CTSF	2.12095	0.00907736	+	cathepsin F
64771	C6orf106	2.12232	0.00299162	+	chromosome 6 open reading frame 106
6257	RXRB	2.12495	0.00327349	+	retinoid X receptor, beta
90121	TSR2	2.12581	0	+	TSR2, 20S rRNA accumulation, homolog (S. cerevisiae)
254251	LCORL	2.1261	0.00850803	+	ligand dependent nuclear receptor corepressor-like
116115	ZNF526	2.12669	0.00993627	+	zinc finger protein 526
7381	UQCRB	2.12725	0.00553046	+	ubiquinol-cytochrome c reductase binding protein
85379	KIAA1671	2.12777	0.002321	+	KIAA1671
8031	NCOA4	2.1284	0.002321	+	nuclear receptor coactivator 4
5306	PITPNA	2.13003	0.00540815	+	phosphatidylinositol transfer protein, alpha
22948	CCT5	2.13011	0.00299162	+	chaperonin containing TCP1, subunit 5 (epsilon)
150962	PUS10	2.13091	0.00406598	+	pseudouridylate synthase 10
55512	SMPD3	2.13158	0.00667113	+	sphingomyelin phosphodiesterase 3, neutral membrane (neutral sphingomyelinase II)
10229	COQ7	2.13426	0.00212206	+	coenzyme Q7 homolog, ubiquinone (yeast)
5033	P4HA1	2.13597	0.00529568	+	prolyl 4-hydroxylase, alpha polypeptide I
7335	UBE2V1	2.13633	0.00443268	+	ubiquitin-conjugating enzyme E2 variant 1
55756	INTS9	2.13721	0.00691498	+	integrator complex subunit 9
1389	CREBL2	2.14002	0.00553046	+	cAMP responsive element binding protein-like 2
7752	ZNF200	2.14307	0.002321	+	zinc finger protein 200
51335	NGRN	2.14562	0.00596083	+	neugrin, neurite outgrowth associated
6449	SGTA	2.15189	0.00147756	+	small glutamine-rich tetratricopeptide repeat (TPR)-containing, alpha
85406	DNAJC14	2.15259	0.00476684	+	DnaJ (Hsp40) homolog, subfamily C, member 14
4802	NFYC	2.15381	0.00809793	+	nuclear transcription factor Y, gamma
84261	FBXW9	2.15543	0.00937673	+	F-box and WD repeat domain containing 9
219844	HYLS1	2.15557	0	+	hydrolethalus syndrome 1
9973	CCS	2.15953	0.00679648	+	copper chaperone for superoxide dismutase
285381	DPH3	2.16292	0.00937673	+	DPH3, KTI11 homolog (S. cerevisiae)
84669	USP32	2.16371	0.00327349	+	ubiquitin specific peptidase 32
51068	NMD3	2.16692	0.00907736	+	NMD3 homolog (S. cerevisiae)
4358	MPV17	2.16818	0.00615352	+	MpV17 mitochondrial inner membrane protein
11057	ABHD2	2.16976	0.002321	+	abhydrolase domain containing 2
821	CANX	2.17094	0.00406598	+	calnexin
27230	SERP1	2.17297	0.00850803	+	stress-associated endoplasmic reticulum protein 1
57223	SMEK2	2.17338	0.00900994	+	SMEK homolog 2, suppressor of mek1 (Dictyostelium)
55260	TMEM143	2.17498	0.00907736	+	transmembrane protein 143
84678	KDM2B	2.17514	0.00461831	+	lysine (K)-specific demethylase 2B
4191	MDH2	2.17618	0.00273394	+	malate dehydrogenase 2, NAD (mitochondrial)
153339	TMEM167A	2.17632	0.00212206	+	transmembrane protein 167A
57711	ZNF529	2.17633	0.00273394	+	zinc finger protein 529
51715	RAB23	2.17648	0.00540815	+	RAB23, member RAS oncogene family
26099	C1orf144	2.17766	0.00993627	+	chromosome 1 open reading frame 144
57715	SEMA4G	2.1777	0.00363188	+	sema domain, immunoglobulin domain (Ig), transmembrane domain (TM) and short cytoplasmic domain, (semaphorin) 4G
23760	PITPNB	2.18056	0.00363188	+	phosphatidylinositol transfer protein, beta
4711	NDUFB5	2.18318	0.00212206	+	NADH dehydrogenase (ubiquinone) 1 beta subcomplex, 5, 16kDa
790952	HESRG	2.18639	0.00907736	+	Embryonic stem cell related protein
3026	HABP2	2.18895	0.00147756	+	hyaluronan binding protein 2
26277	TINF2	2.19185	0.002321	+	TERF1 (TRF1)-interacting nuclear factor 2
5549	PRELP	2.19634	0.00363188	+	proline/arginine-rich end leucine-rich repeat protein
83452	RAB33B	2.19678	0.00691498	+	RAB33B, member RAS oncogene family
64763	ZNF574	2.19753	0.00812499	+	zinc finger protein 574
811	CALR	2.19977	0.00679648	+	calreticulin
11335	CBX3	2.20044	0.00273394	+	chromobox homolog 3
9099	USP2	2.20335	0.00327349	+	ubiquitin specific peptidase 2
81876	RAB1B	2.2036	0.00553046	+	RAB1B, member RAS oncogene family
83643	CCDC3	2.20645	0.00147756	+	coiled-coil domain containing 3
10015	PDCD6IP	2.21309	0.00540815	+	programmed cell death 6 interacting protein
64172	OSGEPL1	2.21324	0.00812499	+	O-sialoglycoprotein endopeptidase-like 1
90268	FAM105B	2.21609	0.00406598	+	family with sequence similarity 105, member B
80346	REEP4	2.21643	0.00596083	+	receptor accessory protein 4
10961	ERP29	2.22036	0.0091949	+	endoplasmic reticulum protein 29
4892	NRAP	2.22536	0.00628777	+	nebulin-related anchoring protein
729678	LOC729678	2.22545	0.00363188	+	uncharacterized LOC729678
11261	CHP	2.22568	0.00461831	+	Calcium binding protein P22
3790	KCNS3	2.22693	0.00628777	+	potassium voltage-gated channel, delayed-rectifier, subfamily S, member 3
374291	NDUFS7	2.22979	0.00529568	+	NADH dehydrogenase (ubiquinone) Fe-S protein 7, 20kDa (NADH-coenzyme Q reductase)
51078	THAP4	2.2303	0.00299162	+	THAP domain containing 4
7799	PRDM2	2.23087	0.00937673	+	PR domain containing 2, with ZNF domain
84314	TMEM107	2.23108	0.00937673	+	transmembrane protein 107
51582	AZIN1	2.23429	0.00147756	+	antizyme inhibitor 1
5279	PIGC	2.23576	0.00850803	+	phosphatidylinositol glycan anchor biosynthesis, class C
538	ATP7A	2.23889	0.00809793	+	ATPase, Cu++ transporting, alpha polypeptide
56655	POLE4	2.23985	0.00812499	+	polymerase (DNA-directed), epsilon 4, accessory subunit
10672	GNA13	2.24157	0.00416549	+	guanine nucleotide binding protein (G protein), alpha 13
54532	USP53	2.24196	0.00596083	+	ubiquitin specific peptidase 53
170691	ADAMTS17	2.24226	0.00147756	+	ADAM metallopeptidase with thrombospondin type 1 motif, 17
100130771	EFCAB10	2.24251	0.00540815	+	EF-hand calcium binding domain 10
10643	IGF2BP3	2.24288	0.00682197	+	insulin-like growth factor 2 mRNA binding protein 3
468	ATF4	2.24379	0.00691498	+	activating transcription factor 4 (tax-responsive enhancer element B67)
8021	NUP214	2.24543	0.00553046	+	nucleoporin 214kDa
166929	SGMS2	2.2473	0.002321	+	sphingomyelin synthase 2
1741	DLG3	2.24744	0.00212206	+	discs, large homolog 3 (Drosophila)
51684	SUFU	2.2481	0.00454207	+	suppressor of fused homolog (Drosophila)
9878	TOX4	2.24897	0.00628777	+	TOX high mobility group box family member 4
7700	ZNF141	2.24969	0.00363188	+	zinc finger protein 141
1690	COCH	2.25087	0.00812499	+	coagulation factor C homolog, cochlin (Limulus polyphemus)
3613	IMPA2	2.25176	0.002321	+	inositol(myo)-1(or 4)-monophosphatase 2
64422	ATG3	2.25359	0.00147756	+	autophagy related 3
9787	DLGAP5	2.25579	0.00299162	+	discs, large (Drosophila) homolog-associated protein 5
57224	NHSL1	2.25704	0.00679648	+	NHS-like 1
9419	CRIPT	2.26356	0.00682197	+	cysteine-rich PDZ-binding protein
9320	TRIP12	2.26479	0.00327349	+	thyroid hormone receptor interactor 12
57590	WDFY1	2.26487	0.00937673	+	WD repeat and FYVE domain containing 1
57546	PDP2	2.26556	0.002321	+	pyruvate dehyrogenase phosphatase catalytic subunit 2
259217	HSPA12A	2.26756	0.00406598	+	heat shock 70kDa protein 12A
10443	N4BP2L2	2.26777	0.00327349	+	NEDD4 binding protein 2-like 2
111	ADCY5	2.26943	0.00443268	+	adenylate cyclase 5
8626	TP63	2.2703	0.00540815	+	tumor protein p63
79658	ARHGAP10	2.27085	0.00860562	+	Rho GTPase activating protein 10
9601	PDIA4	2.27117	0.00809793	+	protein disulfide isomerase family A, member 4
64784	CRTC3	2.27234	0.00327349	+	CREB regulated transcription coactivator 3
9108	MTMR7	2.27236	0.00416549	+	myotubularin related protein 7
4172	MCM3	2.27237	0.00615352	+	minichromosome maintenance complex component 3
58155	PTBP2	2.27509	0.00553046	+	polypyrimidine tract binding protein 2
201158	FAM18B2	2.27599	0.002321	+	family with sequence similarity 18, member B2
391712	TRIM61	2.27836	0.00325236	+	tripartite motif containing 61
2107	ETF1	2.28045	0.00913536	+	eukaryotic translation termination factor 1
127833	SYT2	2.28048	0.00327349	+	synaptotagmin II
10131	TRAP1	2.28185	0.00363188	+	TNF receptor-associated protein 1
55654	TMEM127	2.28344	0.00913536	+	transmembrane protein 127
10449	ACAA2	2.28556	0.00930868	+	acetyl-CoA acyltransferase 2
6742	SSBP1	2.28593	0.00461831	+	single-stranded DNA binding protein 1, mitochondrial
5828	PEX2	2.28787	0.002321	+	peroxisomal biogenesis factor 2
129804	FBLN7	2.28874	0.00476684	+	fibulin 7
9645	MICAL2	2.29109	0.00476684	+	microtubule associated monoxygenase, calponin and LIM domain containing 2
5158	PDE6B	2.29125	0.00993627	+	phosphodiesterase 6B, cGMP-specific, rod, beta
51654	CDK5RAP1	2.29366	0.00553046	+	CDK5 regulatory subunit associated protein 1
5429	POLH	2.29726	0.00993627	+	polymerase (DNA directed), eta
9898	UBAP2L	2.29731	0.00212206	+	ubiquitin associated protein 2-like
6546	SLC8A1	2.29919	0.00416549	+	solute carrier family 8 (sodium/calcium exchanger), member 1
5908	RAP1B	2.30193	0.00461831	+	RAP1B, member of RAS oncogene family
55917	CTTNBP2NL	2.30336	0.00416549	+	CTTNBP2 N-terminal like
6314	ATXN7	2.30937	0.00937673	+	ataxin 7
145165	ST13P4	2.31006	0.00615352	+	suppression of tumorigenicity 13 (colon carcinoma) (Hsp70 interacting protein) pseudogene 4
171023	ASXL1	2.31166	0	+	additional sex combs like 1 (Drosophila)
54952	TRNAU1AP	2.31266	0.00628777	+	tRNA selenocysteine 1 associated protein 1
2842	GPR19	2.3139	0.00759945	+	G protein-coupled receptor 19
7030	TFE3	2.31488	0.00443268	+	transcription factor binding to IGHM enhancer 3
8666	EIF3G	2.31549	0.00553046	+	eukaryotic translation initiation factor 3, subunit G
347688	TUBB8	2.32401	0	+	tubulin, beta 8 class VIII
699	BUB1	2.32447	0.00299162	+	budding uninhibited by benzimidazoles 1 homolog (yeast)
9650	MTFR1	2.3245	0.00363188	+	mitochondrial fission regulator 1
10533	ATG7	2.32545	0.00273394	+	autophagy related 7
10726	NUDC	2.32852	0.00648376	+	nuclear distribution C homolog (A. nidulans)
5786	PTPRA	2.33292	0.00682197	+	protein tyrosine phosphatase, receptor type, A
6636	SNRPF	2.33493	0.00691498	+	small nuclear ribonucleoprotein polypeptide F
64853	AIDA	2.3354	0.00212206	+	axin interactor, dorsalization associated
2926	GRSF1	2.33547	0.00299162	+	G-rich RNA sequence binding factor 1
8202	NCOA3	2.33815	0	+	nuclear receptor coactivator 3
51692	CPSF3	2.33962	0.00812499	+	cleavage and polyadenylation specific factor 3, 73kDa
9854	C2CD2L	2.34264	0.00363188	+	C2CD2-like
23369	PUM2	2.3454	0.00327349	+	pumilio homolog 2 (Drosophila)
8533	COPS3	2.34547	0.00682197	+	COP9 constitutive photomorphogenic homolog subunit 3 (Arabidopsis)
7077	TIMP2	2.34656	0	+	TIMP metallopeptidase inhibitor 2
8890	EIF2B4	2.34876	0.00529568	+	eukaryotic translation initiation factor 2B, subunit 4 delta, 67kDa
10075	HUWE1	2.34917	0.00937673	+	HECT, UBA and WWE domain containing 1, E3 ubiquitin protein ligase
84779	NAA11	2.35713	0.002321	+	N(alpha)-acetyltransferase 11, NatA catalytic subunit
80764	THAP7	2.35759	0.00363188	+	THAP domain containing 7
4691	NCL	2.35832	0	+	nucleolin
56650	CLDND1	2.35891	0.00809793	+	claudin domain containing 1
79896	THNSL1	2.36264	0.00147756	+	threonine synthase-like 1 (S. cerevisiae)
5217	PFN2	2.36472	0.00682197	+	profilin 2
5970	RELA	2.36563	0.00812499	+	v-rel reticuloendotheliosis viral oncogene homolog A (avian)
84260	TCHP	2.36837	0.00937673	+	trichoplein, keratin filament binding
8241	RBM10	2.37565	0.00406598	+	RNA binding motif protein 10
9470	EIF4E2	2.37587	0.00648376	+	eukaryotic translation initiation factor 4E family member 2
5336	PLCG2	2.37612	0.00691498	+	phospholipase C, gamma 2 (phosphatidylinositol-specific)
2100	ESR2	2.37637	0.00476684	+	estrogen receptor 2 (ER beta)
728323	LOC728323	2.37679	0.00416549	+	uncharacterized LOC728323
57521	RPTOR	2.377	0.00553046	+	regulatory associated protein of MTOR, complex 1
100128288	LOC100128288	2.37823	0.00900994	+	uncharacterized LOC100128288
9465	AKAP7	2.37834	0.00900994	+	A kinase (PRKA) anchor protein 7
116224	FAM122A	2.37923	0.00416549	+	family with sequence similarity 122A
8815	BANF1	2.3858	0.002321	+	barrier to autointegration factor 1
10327	AKR1A1	2.38684	0.00812499	+	aldo-keto reductase family 1, member A1 (aldehyde reductase)
10336	PCGF3	2.38699	0.00679648	+	polycomb group ring finger 3
8775	NAPA	2.39111	0.00212206	+	N-ethylmaleimide-sensitive factor attachment protein, alpha
10420	TESK2	2.39228	0.00809793	+	testis-specific kinase 2
25989	ULK3	2.39338	0.00937673	+	unc-51-like kinase 3 (C. elegans)
132864	CPEB2	2.39416	0.00900994	+	cytoplasmic polyadenylation element binding protein 2
55210	ATAD3A	2.39452	0.00476684	+	ATPase family, AAA domain containing 3A
9972	NUP153	2.39473	0.00212206	+	nucleoporin 153kDa
57535	KIAA1324	2.39549	0.00363188	+	KIAA1324
55280	CWF19L1	2.39984	0	+	CWF19-like 1, cell cycle control (S. pombe)
23117	NPIPL3	2.40113	0.00596083	+	nuclear pore complex interacting protein-like 3
4249	MGAT5	2.40205	0.00273394	+	mannosyl (alpha-1,6-)-glycoprotein beta-1,6-N-acetyl-glucosaminyltransferase
767558	LUZP6	2.40676	0.00443268	+	leucine zipper protein 6
64744	SMAP2	2.41203	0.00363188	+	small ArfGAP2
2530	FUT8	2.41256	0.002321	+	fucosyltransferase 8 (alpha (1,6) fucosyltransferase)
57325	CSRP2BP	2.41315	0.00809793	+	CSRP2 binding protein
23259	DDHD2	2.4134	0.00937673	+	DDHD domain containing 2
23302	WSCD1	2.41405	0.00812499	+	WSC domain containing 1
9984	THOC1	2.41605	0.00212206	+	THO complex 1
221692	PHACTR1	2.41675	0.00615352	+	phosphatase and actin regulator 1
23295	MGRN1	2.42551	0.00461831	+	mahogunin ring finger 1, E3 ubiquitin protein ligase
83538	TTC25	2.42625	0.00937673	+	tetratricopeptide repeat domain 25
80021	TMEM62	2.42795	0.0077855	+	transmembrane protein 62
342945	ZSCAN22	2.43163	0.00212206	+	zinc finger and SCAN domain containing 22
5127	CDK16	2.43299	0.00396	+	cyclin-dependent kinase 16
2052	EPHX1	2.43511	0.00930868	+	epoxide hydrolase 1, microsomal (xenobiotic)
136319	MTPN	2.43729	0.00363188	+	myotrophin
10096	ACTR3	2.43736	0.00212206	+	ARP3 actin-related protein 3 homolog (yeast)
64782	AEN	2.43742	0.00812499	+	apoptosis enhancing nuclease
6767	ST13	2.43861	0.00363188	+	suppression of tumorigenicity 13 (colon carcinoma) (Hsp70 interacting protein)
7534	YWHAZ	2.4408	0.00898823	+	tyrosine 3-monooxygenase/tryptophan 5-monooxygenase activation protein, zeta polypeptide
114884	OSBPL10	2.44107	0.00299162	+	oxysterol binding protein-like 10
9070	ASH2L	2.44156	0.00406598	+	ash2 (absent, small, or homeotic)-like (Drosophila)
79230	ZNF557	2.44198	0.00299162	+	zinc finger protein 557
79595	SAP130	2.44809	0.00363188	+	Sin3A-associated protein, 130kDa
55161	TMEM33	2.45461	0.00679648	+	transmembrane protein 33
7036	TFR2	2.45571	0.00363188	+	transferrin receptor 2
255031	FLJ35390	2.45776	0.00299162	+	uncharacterized LOC255031
116225	ZMYND19	2.45992	0.00596083	+	zinc finger, MYND-type containing 19
57677	ZFP14	2.46376	0.00812499	+	zinc finger protein 14 homolog (mouse)
92703	TMEM183A	2.47644	0.00691498	+	transmembrane protein 183A
10006	ABI1	2.47871	0	+	abl-interactor 1
346389	MACC1	2.4812	0.00628777	+	metastasis associated in colon cancer 1
23368	PPP1R13B	2.48407	0	+	protein phosphatase 1, regulatory subunit 13B
148268	ZNF570	2.48753	0.00615352	+	zinc finger protein 570
158431	ZNF782	2.48821	0.00476684	+	zinc finger protein 782
124961	ZFP3	2.49014	0.00900994	+	zinc finger protein 3 homolog (mouse)
10785	WDR4	2.49043	0.00406598	+	WD repeat domain 4
8669	EIF3J	2.49053	0	+	eukaryotic translation initiation factor 3, subunit J
2009	EML1	2.5031	0.00937673	+	echinoderm microtubule associated protein like 1
79135	APOO	2.5039	0.00682197	+	apolipoprotein O
5347	PLK1	2.5042	0.002321	+	polo-like kinase 1
56776	FMN2	2.50555	0.00212206	+	formin 2
26273	FBXO3	2.50779	0.00937673	+	F-box protein 3
168451	THAP5	2.50876	0.00553046	+	THAP domain containing 5
25871	C3orf17	2.50876	0.002321	+	chromosome 3 open reading frame 17
100132354	LOC100132354	2.50897	0.00930868	+	uncharacterized LOC100132354
5532	PPP3CB	2.50964	0.00682197	+	protein phosphatase 3, catalytic subunit, beta isozyme
79657	RPAP3	2.50975	0	+	RNA polymerase II associated protein 3
4744	NEFH	2.5117	0.00416549	+	neurofilament, heavy polypeptide
11228	RASSF8	2.5125	0.00615352	+	Ras association (RalGDS/AF-6) domain family (N-terminal) member 8
8233	ZRSR2	2.51896	0.00812499	+	zinc finger (CCCH type), RNA-binding motif and serine/arginine rich 2
51320	MEX3C	2.52168	0.00628777	+	mex-3 homolog C (C. elegans)
26136	TES	2.52185	0.00809793	+	testis derived transcript (3 LIM domains)
55208	DCUN1D2	2.52363	0.00930868	+	DCN1, defective in cullin neddylation 1, domain containing 2 (S. cerevisiae)
51138	COPS4	2.52433	0.00212206	+	COP9 constitutive photomorphogenic homolog subunit 4 (Arabidopsis)
3183	HNRNPC	2.52651	0.002321	+	heterogeneous nuclear ribonucleoprotein C (C1/C2)
353238	PADI6	2.52832	0.00682197	+	peptidyl arginine deiminase, type VI
55323	LARP6	2.52992	0.00937673	+	La ribonucleoprotein domain family, member 6
92181	UBTD2	2.52998	0.00147756	+	ubiquitin domain containing 2
125919	ZNF543	2.53177	0.00682197	+	zinc finger protein 543
55971	BAIAP2L1	2.53288	0.00540815	+	BAI1-associated protein 2-like 1
3607	FOXK2	2.53309	0.00212206	+	forkhead box K2
58513	EPS15L1	2.53365	0.00299162	+	epidermal growth factor receptor pathway substrate 15-like 1
50813	COPS7A	2.53387	0.00416549	+	COP9 constitutive photomorphogenic homolog subunit 7A (Arabidopsis)
2909	GRLF1	2.53551	0.00812499	+	Glucocorticoid receptor DNA binding factor 1
25904	CNOT10	2.53886	0.00809793	+	CCR4-NOT transcription complex, subunit 10
10335	MRVI1	2.54164	0.00416549	+	murine retrovirus integration site 1 homolog
7741	ZNF187	2.55254	0.00540815	+	zinc finger protein 187
8317	CDC7	2.55348	0.00809793	+	cell division cycle 7 homolog (S. cerevisiae)
22950	SLC4A1AP	2.5561	0.00212206	+	solute carrier family 4 (anion exchanger), member 1, adaptor protein
57410	SCYL1	2.55961	0.00406598	+	SCY1-like 1 (S. cerevisiae)
10479	SLC9A6	2.56223	0.00993627	+	solute carrier family 9, subfamily A (NHE6, cation proton antiporter 6), member 6
79005	SCNM1	2.56287	0.002321	+	sodium channel modifier 1
3559	IL2RA	2.56378	0.00596083	+	interleukin 2 receptor, alpha
9881	TRANK1	2.56468	0.00679648	+	tetratricopeptide repeat and ankyrin repeat containing 1
54858	PGPEP1	2.56532	0	+	pyroglutamyl-peptidase I
79058	ASPSCR1	2.56695	0.00147756	+	alveolar soft part sarcoma chromosome region, candidate 1
3416	IDE	2.56721	0.00212206	+	insulin-degrading enzyme
25941	C18orf10	2.56882	0.00930868	+	Chromosome 18 open reading frame 10
9406	ZRANB2	2.57609	0.00812499	+	zinc finger, RAN-binding domain containing 2
8508	NIPSNAP1	2.57618	0.00900994	+	nipsnap homolog 1 (C. elegans)
60558	GUF1	2.57909	0.00930868	+	GUF1 GTPase homolog (S. cerevisiae)
54845	ESRP1	2.57958	0.002321	+	epithelial splicing regulatory protein 1
22905	EPN2	2.58024	0.00299162	+	epsin 2
613037	LOC613037	2.58051	0.00648376	+	nuclear pore complex interacting protein pseudogene
80230	RUFY1	2.58109	0.00327349	+	RUN and FYVE domain containing 1
80204	FBXO11	2.58511	0.00406598	+	F-box protein 11
2925	GRPR	2.58559	0	+	gastrin-releasing peptide receptor
81846	SBF2	2.58688	0	+	SET binding factor 2
27020	NPTN	2.58882	0.00682197	+	neuroplastin
6794	STK11	2.58953	0.00299162	+	serine/threonine kinase 11
1138	CHRNA5	2.59284	0.00443268	+	cholinergic receptor, nicotinic, alpha 5 (neuronal)
1145	CHRNE	2.59319	0.00529568	+	cholinergic receptor, nicotinic, epsilon (muscle)
2037	EPB41L2	2.5952	0.00898823	+	erythrocyte membrane protein band 4.1-like 2
9276	COPB2	2.59592	0.00212206	+	coatomer protein complex, subunit beta 2 (beta prime)
56928	SPPL2B	2.59778	0	+	signal peptide peptidase like 2B
205564	SENP5	2.60137	0.00348821	+	SUMO1/sentrin specific peptidase 5
6642	SNX1	2.60211	0.00461831	+	sorting nexin 1
79132	DHX58	2.60264	0.00900994	+	DEXH (Asp-Glu-X-His) box polypeptide 58
5373	PMM2	2.60372	0.00273394	+	phosphomannomutase 2
10499	NCOA2	2.60813	0.00900994	+	nuclear receptor coactivator 2
54868	TMEM104	2.60972	0.00363188	+	transmembrane protein 104
147694	ZNF548	2.60976	0.00476684	+	zinc finger protein 548
6815	STYX	2.61005	0.00682197	+	serine/threonine/tyrosine interacting protein
26073	POLDIP2	2.61093	0.002321	+	polymerase (DNA-directed), delta interacting protein 2
23191	CYFIP1	2.611	0.00406598	+	cytoplasmic FMR1 interacting protein 1
206358	SLC36A1	2.61315	0.00937673	+	solute carrier family 36 (proton/amino acid symporter), member 1
27349	MCAT	2.62219	0.00443268	+	malonyl CoA:ACP acyltransferase (mitochondrial)
151647	FAM19A4	2.62623	0.00809793	+	family with sequence similarity 19 (chemokine (C-C motif)-like), member A4
51157	ZNF580	2.62673	0.0077855	+	zinc finger protein 580
78995	C17orf53	2.6275	0.00679648	+	chromosome 17 open reading frame 53
94104	GCFC1	2.63788	0.00682197	+	GC-rich sequence DNA-binding factor 1
150864	FAM117B	2.64529	0.00406598	+	family with sequence similarity 117, member B
89894	TMEM116	2.6488	0.00691498	+	transmembrane protein 116
56957	OTUD7B	2.64881	0.00212206	+	OTU domain containing 7B
653519	GPR89A	2.64889	0.00416549	+	G protein-coupled receptor 89A
389541	C7orf59	2.64987	0.00416549	+	chromosome 7 open reading frame 59
122970	ACOT4	2.64997	0.00937673	+	acyl-CoA thioesterase 4
23710	GABARAPL1	2.65494	0.0077855	+	GABA(A) receptor-associated protein like 1
440508	CLEC4GP1	2.6554	0.00273394	+	C-type lectin domain family 4, member G pseudogene 1
147645	VSIG10L	2.65551	0.00596083	+	V-set and immunoglobulin domain containing 10 like
7297	TYK2	2.65665	0.00406598	+	tyrosine kinase 2
203197	C9orf91	2.65681	0.0077855	+	chromosome 9 open reading frame 91
51340	CRNKL1	2.65718	0.00416549	+	crooked neck pre-mRNA splicing factor-like 1 (Drosophila)
118433	RPL23AP7	2.66178	0.00596083	+	ribosomal protein L23a pseudogene 7
9013	TAF1C	2.66365	0.00299162	+	TATA box binding protein (TBP)-associated factor, RNA polymerase I, C, 110kDa
25805	BAMBI	2.66562	0.00348821	+	BMP and activin membrane-bound inhibitor homolog (Xenopus laevis)
55254	TMEM39A	2.66659	0.00273394	+	transmembrane protein 39A
58473	PLEKHB1	2.67021	0	+	pleckstrin homology domain containing, family B (evectins) member 1
9439	MED23	2.67101	0.00691498	+	mediator complex subunit 23
5096	PCCB	2.67827	0.00930868	+	propionyl CoA carboxylase, beta polypeptide
57698	KIAA1598	2.6804	0.00147756	+	KIAA1598
2773	GNAI3	2.68514	0.002321	+	guanine nucleotide binding protein (G protein), alpha inhibiting activity polypeptide 3
25814	ATXN10	2.68515	0.00147756	+	ataxin 10
90701	SEC11C	2.68568	0.00396	+	SEC11 homolog C (S. cerevisiae)
440270	GOLGA8B	2.6866	0.00850803	+	golgin A8 family, member B
51608	GET4	2.68713	0.00679648	+	golgi to ER traffic protein 4 homolog (S. cerevisiae)
9815	GIT2	2.68911	0.00443268	+	G protein-coupled receptor kinase interacting ArfGAP 2
9911	TMCC2	2.69112	0.00679648	+	transmembrane and coiled-coil domain family 2
5914	RARA	2.69687	0.00907736	+	retinoic acid receptor, alpha
3632	INPP5A	2.70094	0.00461831	+	inositol polyphosphate-5-phosphatase, 40kDa
22843	PPM1E	2.70252	0.00930868	+	protein phosphatase, Mg2+/Mn2+ dependent, 1E
56259	CTNNBL1	2.7037	0.00299162	+	catenin, beta like 1
23214	XPO6	2.70645	0.00212206	+	exportin 6
1810	DR1	2.70669	0.00273394	+	down-regulator of transcription 1, TBP-binding (negative cofactor 2)
23788	MTCH2	2.7099	0.00299162	+	mitochondrial carrier 2
51098	IFT52	2.71077	0.00406598	+	intraflagellar transport 52 homolog (Chlamydomonas)
1445	CSK	2.71392	0.00299162	+	c-src tyrosine kinase
3572	IL6ST	2.71814	0.00628777	+	interleukin 6 signal transducer (gp130, oncostatin M receptor)
10067	SCAMP3	2.71939	0	+	secretory carrier membrane protein 3
26019	UPF2	2.7227	0.00327349	+	UPF2 regulator of nonsense transcripts homolog (yeast)
4648	MYO7B	2.72611	0.00682197	+	myosin VIIB
115560	ZNF501	2.72765	0.00147756	+	zinc finger protein 501
8939	FUBP3	2.72923	0.00476684	+	far upstream element (FUSE) binding protein 3
27079	RPUSD2	2.7316	0.00406598	+	RNA pseudouridylate synthase domain containing 2
55735	DNAJC11	2.73406	0.002321	+	DnaJ (Hsp40) homolog, subfamily C, member 11
11336	EXOC3	2.73717	0.00691498	+	exocyst complex component 3
5701	PSMC2	2.73718	0.00628777	+	proteasome (prosome, macropain) 26S subunit, ATPase, 2
729603	LOC729603	2.74175	0.00299162	+	calcium binding protein P22 pseudogene
64427	TTC31	2.7423	0.00396	+	tetratricopeptide repeat domain 31
5521	PPP2R2B	2.74276	0.00540815	+	protein phosphatase 2, regulatory subunit B, beta
196483	FAM86A	2.74366	0.00443268	+	family with sequence similarity 86, member A
9925	ZBTB5	2.74648	0.00363188	+	zinc finger and BTB domain containing 5
3749	KCNC4	2.74813	0	+	potassium voltage-gated channel, Shaw-related subfamily, member 4
148254	ZNF555	2.75005	0.00416549	+	zinc finger protein 555
4544	MTNR1B	2.75374	0.00993627	+	melatonin receptor 1B
1318	SLC31A2	2.75483	0.00682197	+	solute carrier family 31 (copper transporters), member 2
10456	HAX1	2.75691	0.00596083	+	HCLS1 associated protein X-1
170482	CLEC4C	2.76024	0.00147756	+	C-type lectin domain family 4, member C
23567	ZNF346	2.76571	0.00212206	+	zinc finger protein 346
91289	LMF2	2.76955	0.00363188	+	lipase maturation factor 2
88455	ANKRD13A	2.76967	0.00461831	+	ankyrin repeat domain 13A
55655	NLRP2	2.77608	0.00937673	+	NLR family, pyrin domain containing 2
55177	FAM82A2	2.77657	0.00648376	+	family with sequence similarity 82, member A2
51428	DDX41	2.77896	0.00898823	+	DEAD (Asp-Glu-Ala-Asp) box polypeptide 41
51128	SAR1B	2.78022	0.00443268	+	SAR1 homolog B (S. cerevisiae)
143884	CWF19L2	2.78104	0	+	CWF19-like 2, cell cycle control (S. pombe)
4356	MPP3	2.78924	0.00898823	+	membrane protein, palmitoylated 3 (MAGUK p55 subfamily member 3)
54331	GNG2	2.79199	0.00363188	+	guanine nucleotide binding protein (G protein), gamma 2
8853	ASAP2	2.7932	0.00147756	+	ArfGAP with SH3 domain, ankyrin repeat and PH domain 2
28952	CCDC22	2.7934	0.00759945	+	coiled-coil domain containing 22
682	BSG	2.79402	0.00913536	+	basigin (Ok blood group)
3603	IL16	2.79547	0.002321	+	interleukin 16
29101	SSU72	2.79879	0.002321	+	SSU72 RNA polymerase II CTD phosphatase homolog (S. cerevisiae)
3052	HCCS	2.80527	0.0077855	+	holocytochrome c synthase
158787	RIBC1	2.80769	0.00529568	+	RIB43A domain with coiled-coils 1
23221	RHOBTB2	2.80893	0.00553046	+	Rho-related BTB domain containing 2
3984	LIMK1	2.8132	0.00396	+	LIM domain kinase 1
200734	SPRED2	2.81661	0.00299162	+	sprouty-related, EVH1 domain containing 2
153527	ZMAT2	2.82156	0	+	zinc finger, matrin-type 2
51054	PLEKHA9	2.82575	0.00937673	+	Pleckstrin homology domain containing, family A (phosphoinositide binding specific) member 9
25924	MYRIP	2.82795	0.00930868	+	myosin VIIA and Rab interacting protein
51014	TMED7	2.83043	0.00529568	+	transmembrane emp24 protein transport domain containing 7
23082	PPRC1	2.83172	0.00273394	+	peroxisome proliferator-activated receptor gamma, coactivator-related 1
22856	CHSY1	2.83356	0.00147756	+	chondroitin sulfate synthase 1
92595	ZNF764	2.83713	0.00273394	+	zinc finger protein 764
5635	PRPSAP1	2.83884	0.00147756	+	phosphoribosyl pyrophosphate synthetase-associated protein 1
123283	TARSL2	2.83976	0.00396	+	threonyl-tRNA synthetase-like 2
60490	PPCDC	2.841	0.00212206	+	phosphopantothenoylcysteine decarboxylase
1911	PHC1	2.84584	0.00406598	+	polyhomeotic homolog 1 (Drosophila)
1508	CTSB	2.84779	0.00898823	+	cathepsin B
123036	TC2N	2.84947	0.00406598	+	tandem C2 domains, nuclear
51616	TAF9B	2.85075	0.00476684	+	TAF9B RNA polymerase II, TATA box binding protein (TBP)-associated factor, 31kDa
863	CBFA2T3	2.85375	0.00273394	+	core-binding factor, runt domain, alpha subunit 2; translocated to, 3
80318	GKAP1	2.855	0.00147756	+	G kinase anchoring protein 1
64863	METTL4	2.85611	0.00327349	+	methyltransferase like 4
79738	BBS10	2.85639	0.00461831	+	Bardet-Biedl syndrome 10
146050	ZSCAN29	2.85851	0	+	zinc finger and SCAN domain containing 29
51477	ISYNA1	2.86364	0.00812499	+	inositol-3-phosphate synthase 1
51075	TMX2	2.86821	0.00443268	+	thioredoxin-related transmembrane protein 2
55857	PLK1S1	2.86834	0.002321	+	polo-like kinase 1 substrate 1
5238	PGM3	2.86896	0	+	phosphoglucomutase 3
10121	ACTR1A	2.86941	0.002321	+	ARP1 actin-related protein 1 homolog A, centractin alpha (yeast)
622	BDH1	2.87444	0.00416549	+	3-hydroxybutyrate dehydrogenase, type 1
8545	CGGBP1	2.8745	0.002321	+	CGG triplet repeat binding protein 1
164	AP1G1	2.88354	0.00273394	+	adaptor-related protein complex 1, gamma 1 subunit
23608	MKRN1	2.8865	0	+	makorin ring finger protein 1
6576	SLC25A1	2.88733	0.00930868	+	solute carrier family 25 (mitochondrial carrier; citrate transporter), member 1
266971	PIPSL	2.88793	0.00529568	+	PIP5K1A and PSMD4-like, pseudogene
23408	SIRT5	2.89008	0.00416549	+	sirtuin 5
64768	IPPK	2.89088	0.00212206	+	inositol 1,3,4,5,6-pentakisphosphate 2-kinase
8812	CCNK	2.89343	0.00476684	+	cyclin K
50	ACO2	2.89644	0.00299162	+	aconitase 2, mitochondrial
25980	C20orf4	2.90617	0.00212206	+	chromosome 20 open reading frame 4
84928	TMEM209	2.90879	0.00406598	+	transmembrane protein 209
3898	LAD1	2.90991	0.00147756	+	ladinin 1
54980	C2orf42	2.91154	0.00212206	+	chromosome 2 open reading frame 42
8412	BCAR3	2.91301	0.00396	+	breast cancer anti-estrogen resistance 3
170959	ZNF431	2.9144	0.00273394	+	zinc finger protein 431
377630	USP17L2	2.91661	0.00860562	+	ubiquitin specific peptidase 17-like 2
283455	KSR2	2.91984	0.00900994	+	kinase suppressor of ras 2
6745	SSR1	2.92051	0.00461831	+	signal sequence receptor, alpha
642	BLMH	2.92114	0.00476684	+	bleomycin hydrolase
2289	FKBP5	2.92115	0.00476684	+	FK506 binding protein 5
489	ATP2A3	2.92173	0.00759945	+	ATPase, Ca++ transporting, ubiquitous
54555	DDX49	2.9234	0.00937673	+	DEAD (Asp-Glu-Ala-Asp) box polypeptide 49
400451	FAM174B	2.92822	0.00327349	+	family with sequence similarity 174, member B
115677	NOSTRIN	2.92994	0.00273394	+	nitric oxide synthase trafficker
389677	RBM12B	2.93529	0	+	RNA binding motif protein 12B
6611	SMS	2.93604	0.00596083	+	spermine synthase
653659	TMEM183B	2.93976	0.00812499	+	transmembrane protein 183B
23080	AVL9	2.944	0.00937673	+	AVL9 homolog (S. cerevisiase)
131870	NUDT16	2.9487	0.00363188	+	nudix (nucleoside diphosphate linked moiety X)-type motif 16
152137	CCDC50	2.94871	0.002321	+	coiled-coil domain containing 50
55732	C1orf112	2.94923	0.00682197	+	chromosome 1 open reading frame 112
2992	GYG1	2.95131	0.00540815	+	glycogenin 1
8566	PDXK	2.95909	0.00540815	+	pyridoxal (pyridoxine, vitamin B6) kinase
54707	GPN2	2.96004	0.00809793	+	GPN-loop GTPase 2
80095	ZNF606	2.96137	0.00809793	+	zinc finger protein 606
27130	INVS	2.9628	0.00363188	+	inversin
8450	CUL4B	2.96326	0	+	cullin 4B
51077	FCF1	2.96329	0.00147756	+	FCF1 small subunit (SSU) processome component homolog (S. cerevisiae)
84135	UTP15	2.9636	0.00147756	+	UTP15, U3 small nucleolar ribonucleoprotein, homolog (S. cerevisiae)
26574	AATF	2.9664	0	+	apoptosis antagonizing transcription factor
84950	PRPF38A	2.96768	0.00596083	+	PRP38 pre-mRNA processing factor 38 (yeast) domain containing A
55131	RBM28	2.96783	0.00416549	+	RNA binding motif protein 28
23155	CLCC1	2.96793	0.00273394	+	chloride channel CLIC-like 1
5590	PRKCZ	2.97168	0.00461831	+	protein kinase C, zeta
81671	TMEM49	2.97223	0.002321	+	Transmembrane protein 49
4209	MEF2D	2.97228	0.00913536	+	myocyte enhancer factor 2D
11018	TMED1	2.97542	0.00667113	+	transmembrane emp24 protein transport domain containing 1
154881	KCTD7	2.98089	0.00648376	+	potassium channel tetramerisation domain containing 7
8538	BARX2	2.98342	0.00930868	+	BARX homeobox 2
56	ACRV1	2.9875	0.00363188	+	acrosomal vesicle protein 1
2318	FLNC	2.99025	0.00898823	+	filamin C, gamma
9780	FAM38A	2.99308	0.00691498	+	Family with sequence similarity 38, member A
80059	LRRTM4	2.99349	0	+	leucine rich repeat transmembrane neuronal 4
79608	RIC3	3.00236	0.00363188	+	resistance to inhibitors of cholinesterase 3 homolog (C. elegans)
84498	FAM120B	3.0025	0.00476684	+	family with sequence similarity 120B
7004	TEAD4	3.00429	0.00476684	+	TEA domain family member 4
55257	C20orf20	3.00512	0	+	chromosome 20 open reading frame 20
151963	C3orf59	3.00711	0.00406598	+	Chromosome 3 open reading frame 59
7693	ZNF134	3.01158	0.00628777	+	zinc finger protein 134
201595	STT3B	3.0118	0.00212206	+	STT3, subunit of the oligosaccharyltransferase complex, homolog B (S. cerevisiae)
729665	C14orf38	3.01714	0.00648376	+	chromosome 14 open reading frame 38
9191	DEDD	3.02876	0.00667113	+	death effector domain containing
221584	ZSCAN12P1	3.03418	0.00363188	+	zinc finger and SCAN domain containing 12 pseudogene 1
4943	TBC1D25	3.03554	0.002321	+	TBC1 domain family, member 25
9570	GOSR2	3.04119	0.00860562	+	golgi SNAP receptor complex member 2
123879	DCUN1D3	3.04402	0.00147756	+	DCN1, defective in cullin neddylation 1, domain containing 3 (S. cerevisiae)
9219	MTA2	3.04556	0.00476684	+	metastasis associated 1 family, member 2
10493	VAT1	3.04998	0	+	vesicle amine transport protein 1 homolog (T. californica)
29115	SAP30BP	3.05011	0.00682197	+	SAP30 binding protein
57474	ZNF490	3.05154	0	+	zinc finger protein 490
221079	ARL5B	3.05155	0.00540815	+	ADP-ribosylation factor-like 5B
10669	CGREF1	3.05232	0.00147756	+	cell growth regulator with EF-hand domain 1
3069	HDLBP	3.05412	0.00682197	+	high density lipoprotein binding protein
10963	STIP1	3.05619	0.00679648	+	stress-induced-phosphoprotein 1
23616	SH3BP1	3.05855	0.0091949	+	SH3-domain binding protein 1
7764	ZNF217	3.06352	0.002321	+	zinc finger protein 217
1352	COX10	3.06433	0	+	COX10 homolog, cytochrome c oxidase assembly protein, heme A: farnesyltransferase (yeast)
829	CAPZA1	3.06569	0.00348821	+	capping protein (actin filament) muscle Z-line, alpha 1
3418	IDH2	3.06735	0.00406598	+	isocitrate dehydrogenase 2 (NADP+), mitochondrial
7475	WNT6	3.06843	0.00416549	+	wingless-type MMTV integration site family, member 6
2733	GLE1	3.07335	0.00212206	+	GLE1 RNA export mediator homolog (yeast)
345778	MTX3	3.08159	0.00327349	+	metaxin 3
222484	LNX2	3.08974	0.00809793	+	ligand of numb-protein X 2
102	ADAM10	3.09602	0.00273394	+	ADAM metallopeptidase domain 10
10695	CNPY3	3.10085	0.00648376	+	canopy 3 homolog (zebrafish)
3091	HIF1A	3.10849	0.00406598	+	hypoxia inducible factor 1, alpha subunit (basic helix-loop-helix transcription factor)
22884	WDR37	3.10999	0	+	WD repeat domain 37
4123	MAN2C1	3.1105	0.00273394	+	mannosidase, alpha, class 2C, member 1
29899	GPSM2	3.11162	0	+	G-protein signaling modulator 2
10171	RCL1	3.1146	0.00299162	+	RNA terminal phosphate cyclase-like 1
22853	LMTK2	3.11613	0.00809793	+	lemur tyrosine kinase 2
93164	HTR7P1	3.12383	0.00679648	+	5-hydroxytryptamine (serotonin) receptor 7 pseudogene 1
22864	R3HDM2	3.12748	0.00540815	+	R3H domain containing 2
382	ARF6	3.12865	0.00553046	+	ADP-ribosylation factor 6
6787	NEK4	3.12923	0.00147756	+	NIMA (never in mitosis gene a)-related kinase 4
23275	POFUT2	3.12961	0.00850803	+	protein O-fucosyltransferase 2
7772	ZNF229	3.13663	0.00325236	+	zinc finger protein 229
54811	ZNF562	3.13916	0.00596083	+	zinc finger protein 562
80185	C8orf41	3.14125	0.00682197	+	Chromosome 8 open reading frame 41
57617	VPS18	3.14477	0.00628777	+	vacuolar protein sorting 18 homolog (S. cerevisiae)
55929	DMAP1	3.15112	0.00900994	+	DNA methyltransferase 1 associated protein 1
124583	CANT1	3.15339	0.00299162	+	calcium activated nucleotidase 1
54957	TXNL4B	3.15506	0.002321	+	thioredoxin-like 4B
79134	TMEM185B	3.15965	0.00299162	+	transmembrane protein 185B
9904	RBM19	3.16	0.00628777	+	RNA binding motif protein 19
494336	MIR424	3.16005	0.00809793	+	microRNA 424
9343	EFTUD2	3.16149	0	+	elongation factor Tu GTP binding domain containing 2
93973	ACTR8	3.16313	0.00553046	+	ARP8 actin-related protein 8 homolog (yeast)
113230	LOC113230	3.16638	0.00147756	+	uncharacterized LOC113230
7010	TEK	3.17203	0.00363188	+	TEK tyrosine kinase, endothelial
85007	AGXT2L2	3.17282	0.00900994	+	alanine-glyoxylate aminotransferase 2-like 2
9892	SNAP91	3.17343	0.00691498	+	synaptosomal-associated protein, 91kDa homolog (mouse)
9874	TLK1	3.17772	0.00416549	+	tousled-like kinase 1
51374	C2orf28	3.18121	0.00679648	+	chromosome 2 open reading frame 28
386617	KCTD8	3.18305	0.00860562	+	potassium channel tetramerisation domain containing 8
10505	SEMA4F	3.18416	0.00691498	+	sema domain, immunoglobulin domain (Ig), transmembrane domain (TM) and short cytoplasmic domain, (semaphorin) 4F
55182	RNF220	3.18631	0.00327349	+	ring finger protein 220
166968	MIER3	3.1879	0.00648376	+	mesoderm induction early response 1, family member 3
79726	WDR59	3.18826	0.00299162	+	WD repeat domain 59
11338	U2AF2	3.19225	0.00147756	+	U2 small nuclear RNA auxiliary factor 2
8888	MCM3AP	3.19288	0.00327349	+	minichromosome maintenance complex component 3 associated protein
79446	WDR25	3.19676	0.00363188	+	WD repeat domain 25
83986	ITFG3	3.2013	0.00325236	+	integrin alpha FG-GAP repeat containing 3
54914	KIAA1797	3.20386	0.00930868	+	KIAA1797
285613	RELL2	3.20711	0.00553046	+	RELT-like 2
200958	MUC20	3.20887	0	+	mucin 20, cell surface associated
4645	MYO5B	3.21725	0.00299162	+	myosin VB
55786	ZNF415	3.21977	0.00212206	+	zinc finger protein 415
23165	NUP205	3.22276	0	+	nucleoporin 205kDa
126868	C1orf161	3.22287	0.00812499	+	Chromosome 1 open reading frame 161
573	BAG1	3.22311	0.00540815	+	BCL2-associated athanogene
55914	ERBB2IP	3.22862	0.00648376	+	erbb2 interacting protein
8331	HIST1H2AJ	3.23339	0.00682197	+	histone cluster 1, H2aj
55165	CEP55	3.23402	0	+	centrosomal protein 55kDa
55769	ZNF83	3.23836	0.00363188	+	zinc finger protein 83
57414	RHBDD2	3.24006	0.002321	+	rhomboid domain containing 2
91151	TIGD7	3.24303	0.00299162	+	tigger transposable element derived 7
54431	DNAJC10	3.24304	0.00327349	+	DnaJ (Hsp40) homolog, subfamily C, member 10
326340	ZAR1	3.24425	0.002321	+	zygote arrest 1
3184	HNRNPD	3.24432	0	+	heterogeneous nuclear ribonucleoprotein D (AU-rich element RNA binding protein 1, 37kDa)
57494	RIMKLB	3.25076	0.00691498	+	ribosomal modification protein rimK-like family member B
79725	THAP9	3.25158	0.00476684	+	THAP domain containing 9
79159	NOL12	3.25198	0.00299162	+	nucleolar protein 12
121643	FOXN4	3.25298	0.00363188	+	forkhead box N4
55536	CDCA7L	3.25331	0.00147756	+	cell division cycle associated 7-like
7182	NR2C2	3.25726	0	+	nuclear receptor subfamily 2, group C, member 2
790	CAD	3.25866	0.00812499	+	carbamoyl-phosphate synthetase 2, aspartate transcarbamylase, and dihydroorotase
144811	C13orf31	3.26242	0.00679648	+	Chromosome 13 open reading frame 31
58504	ARHGAP22	3.26476	0.00363188	+	Rho GTPase activating protein 22
54893	MTMR10	3.2696	0.00273394	+	myotubularin related protein 10
493856	CISD2	3.2711	0.00212206	+	CDGSH iron sulfur domain 2
55357	TBC1D2	3.27235	0.00596083	+	TBC1 domain family, member 2
10614	HEXIM1	3.27318	0.00299162	+	hexamethylene bis-acetamide inducible 1
146691	TOM1L2	3.27345	0.00596083	+	target of myb1-like 2 (chicken)
100132247	LOC100132247	3.27522	0.00299162	+	nuclear pore complex interacting protein related gene
388558	ZNF808	3.27732	0.002321	+	zinc finger protein 808
90488	C12orf23	3.27998	0.00900994	+	chromosome 12 open reading frame 23
5582	PRKCG	3.28016	0.00147756	+	protein kinase C, gamma
116372	LYPD1	3.28207	0	+	LY6/PLAUR domain containing 1
387778	SPDYC	3.2829	0.00406598	+	speedy homolog C (Xenopus laevis)
78987	CRELD1	3.28356	0	+	cysteine-rich with EGF-like domains 1
84775	ZNF607	3.28465	0.00809793	+	zinc finger protein 607
55879	GABRQ	3.2887	0.00682197	+	gamma-aminobutyric acid (GABA) A receptor, theta
2010	EMD	3.29182	0.00907736	+	emerin
256051	ZNF549	3.29666	0.00907736	+	zinc finger protein 549
8773	SNAP23	3.29696	0.00898823	+	synaptosomal-associated protein, 23kDa
11282	MGAT4B	3.29775	0.00937673	+	mannosyl (alpha-1,3-)-glycoprotein beta-1,4-N-acetylglucosaminyltransferase, isozyme B
6874	TAF4	3.30032	0.00406598	+	TAF4 RNA polymerase II, TATA box binding protein (TBP)-associated factor, 135kDa
5048	PAFAH1B1	3.30614	0	+	platelet-activating factor acetylhydrolase 1b, regulatory subunit 1 (45kDa)
2200	FBN1	3.31123	0.00416549	+	fibrillin 1
51499	TRIAP1	3.31211	0.00667113	+	TP53 regulated inhibitor of apoptosis 1
7419	VDAC3	3.31778	0.00553046	+	voltage-dependent anion channel 3
6811	STX5	3.31854	0.00396	+	syntaxin 5
529	ATP6V1E1	3.32459	0.00540815	+	ATPase, H+ transporting, lysosomal 31kDa, V1 subunit E1
50937	CDON	3.32648	0.00913536	+	Cdon homolog (mouse)
115548	FCHO2	3.33289	0.002321	+	FCH domain only 2
5725	PTBP1	3.33839	0.00476684	+	polypyrimidine tract binding protein 1
11083	DIDO1	3.33968	0.00628777	+	death inducer-obliterator 1
79639	TMEM53	3.34038	0.00898823	+	transmembrane protein 53
8175	SF3A2	3.34062	0.00913536	+	splicing factor 3a, subunit 2, 66kDa
10432	RBM14	3.34243	0.00913536	+	RNA binding motif protein 14
4794	NFKBIE	3.34449	0.00212206	+	nuclear factor of kappa light polypeptide gene enhancer in B-cells inhibitor, epsilon
26354	GNL3	3.3448	0.00461831	+	guanine nucleotide binding protein-like 3 (nucleolar)
53615	MBD3	3.34821	0.00759945	+	methyl-CpG binding domain protein 3
4238	MFAP3	3.34968	0.00212206	+	microfibrillar-associated protein 3
1655	DDX5	3.3552	0.00147756	+	DEAD (Asp-Glu-Ala-Asp) box helicase 5
51466	EVL	3.36279	0.00406598	+	Enah/Vasp-like
57664	PLEKHA4	3.36526	0.0091949	+	pleckstrin homology domain containing, family A (phosphoinositide binding specific) member 4
79009	DDX50	3.36843	0	+	DEAD (Asp-Glu-Ala-Asp) box polypeptide 50
5888	RAD51	3.36942	0	+	RAD51 homolog (S. cerevisiae)
6670	SP3	3.37372	0.00299162	+	Sp3 transcription factor
26953	RANBP6	3.37479	0.00809793	+	RAN binding protein 6
56938	ARNTL2	3.38166	0.00759945	+	aryl hydrocarbon receptor nuclear translocator-like 2
5663	PSEN1	3.38887	0.00898823	+	presenilin 1
83658	DYNLRB1	3.38975	0.00476684	+	dynein, light chain, roadblock-type 1
94241	TP53INP1	3.39491	0.00299162	+	tumor protein p53 inducible nuclear protein 1
84315	MON1A	3.39755	0.00553046	+	MON1 homolog A (yeast)
83637	ZMIZ2	3.39922	0.00273394	+	zinc finger, MIZ-type containing 2
7086	TKT	3.40487	0.00993627	+	transketolase
8681	JMJD7-PLA2G4B	3.41014	0.00299162	+	JMJD7-PLA2G4B readthrough
55759	WDR12	3.42164	0.00363188	+	WD repeat domain 12
64210	MMS19	3.42266	0.00363188	+	MMS19 nucleotide excision repair homolog (S. cerevisiae)
3295	HSD17B4	3.42334	0.002321	+	hydroxysteroid (17-beta) dehydrogenase 4
122553	TRAPPC6B	3.42589	0.002321	+	trafficking protein particle complex 6B
6050	RNH1	3.42707	0.00212206	+	ribonuclease/angiogenin inhibitor 1
9262	STK17B	3.42903	0.00273394	+	serine/threonine kinase 17b
51763	INPP5K	3.43086	0.00682197	+	inositol polyphosphate-5-phosphatase K
1173	AP2M1	3.43103	0.00898823	+	adaptor-related protein complex 2, mu 1 subunit
23412	COMMD3	3.43608	0.00147756	+	COMM domain containing 3
650368	LOC650368	3.44142	0.00667113	+	asparagine-linked glycosylation 1-like pseudogene
55634	ZNF673	3.44382	0.00529568	+	zinc finger family member 673
124454	EARS2	3.44807	0.00443268	+	glutamyl-tRNA synthetase 2, mitochondrial (putative)
113201	CASC4	3.44808	0.00443268	+	cancer susceptibility candidate 4
5046	PCSK6	3.45219	0.00416549	+	proprotein convertase subtilisin/kexin type 6
54680	ZNHIT6	3.45229	0.002321	+	zinc finger, HIT-type containing 6
54776	PPP1R12C	3.45508	0.00679648	+	protein phosphatase 1, regulatory subunit 12C
348235	SKA2	3.45791	0.00273394	+	spindle and kinetochore associated complex subunit 2
10524	KAT5	3.46731	0.00759945	+	K(lysine) acetyltransferase 5
643155	C5orf43	3.4702	0.00273394	+	chromosome 5 open reading frame 43
7265	TTC1	3.47133	0.00476684	+	tetratricopeptide repeat domain 1
163227	ZNF100	3.47534	0.00327349	+	zinc finger protein 100
8941	CDK5R2	3.47724	0.00907736	+	cyclin-dependent kinase 5, regulatory subunit 2 (p39)
55343	SLC35C1	3.48318	0.00443268	+	solute carrier family 35, member C1
11070	TMEM115	3.48901	0.00406598	+	transmembrane protein 115
220164	DOK6	3.50557	0.00396	+	docking protein 6
10472	ZNF238	3.51496	0	+	zinc finger protein 238
3267	AGFG1	3.51973	0	+	ArfGAP with FG repeats 1
10863	ADAM28	3.52434	0.00327349	+	ADAM metallopeptidase domain 28
54549	SDK2	3.52563	0.00648376	+	sidekick cell adhesion molecule 2
3225	HOXC9	3.52802	0.002321	+	homeobox C9
9	NAT1	3.5293	0.00907736	+	N-acetyltransferase 1 (arylamine N-acetyltransferase)
25780	RASGRP3	3.53071	0.00406598	+	RAS guanyl releasing protein 3 (calcium and DAG-regulated)
64756	ATPAF1	3.53206	0.00212206	+	ATP synthase mitochondrial F1 complex assembly factor 1
9842	PLEKHM1	3.53517	0.00930868	+	pleckstrin homology domain containing, family M (with RUN domain) member 1
112574	SNX18	3.53711	0.00363188	+	sorting nexin 18
55823	VPS11	3.54008	0.00850803	+	vacuolar protein sorting 11 homolog (S. cerevisiae)
27339	PRPF19	3.54039	0.00147756	+	PRP19/PSO4 pre-mRNA processing factor 19 homolog (S. cerevisiae)
54805	CNNM2	3.54096	0.00327349	+	cyclin M2
56929	FEM1C	3.54129	0.002321	+	fem-1 homolog c (C. elegans)
728116	ZBTB8B	3.54669	0.00406598	+	zinc finger and BTB domain containing 8B
3835	KIF22	3.54706	0.00900994	+	kinesin family member 22
22954	TRIM32	3.55523	0.00348821	+	tripartite motif containing 32
10939	AFG3L2	3.55525	0.00759945	+	AFG3 ATPase family gene 3-like 2 (S. cerevisiae)
4957	ODF2	3.56021	0.00147756	+	outer dense fiber of sperm tails 2
6301	SARS	3.56176	0.00396	+	seryl-tRNA synthetase
51292	GMPR2	3.56367	0.00850803	+	guanosine monophosphate reductase 2
125336	LOXHD1	3.56712	0.00454207	+	lipoxygenase homology domains 1
10919	EHMT2	3.5693	0.00596083	+	euchromatic histone-lysine N-methyltransferase 2
146206	RLTPR	3.57327	0.00930868	+	RGD motif, leucine rich repeats, tropomodulin domain and proline-rich containing
4650	MYO9B	3.57961	0.00406598	+	myosin IXB
3797	KIF3C	3.57998	0	+	kinesin family member 3C
91137	SLC25A46	3.58036	0	+	solute carrier family 25, member 46
115	ADCY9	3.58305	0	+	adenylate cyclase 9
9416	DDX23	3.5877	0.00615352	+	DEAD (Asp-Glu-Ala-Asp) box polypeptide 23
10011	SRA1	3.59293	0.00553046	+	steroid receptor RNA activator 1
357	SHROOM2	3.59616	0.00540815	+	shroom family member 2
26523	EIF2C1	3.59655	0.00327349	+	eukaryotic translation initiation factor 2C, 1
84102	SLC41A2	3.59957	0.002321	+	solute carrier family 41, member 2
729967	MORN2	3.60164	0	+	MORN repeat containing 2
2890	GRIA1	3.60283	0.00648376	+	glutamate receptor, ionotropic, AMPA 1
103	ADAR	3.60806	0.00212206	+	adenosine deaminase, RNA-specific
80263	TRIM45	3.60999	0.00327349	+	tripartite motif containing 45
10269	ZMPSTE24	3.61293	0.002321	+	zinc metallopeptidase STE24 homolog (S. cerevisiae)
5899	RALB	3.61496	0.00363188	+	v-ral simian leukemia viral oncogene homolog B (ras related; GTP binding protein)
23019	CNOT1	3.61512	0.00553046	+	CCR4-NOT transcription complex, subunit 1
3361	HTR5A	3.61844	0.00691498	+	5-hydroxytryptamine (serotonin) receptor 5A, G protein-coupled
8396	PIP4K2B	3.62045	0.00363188	+	phosphatidylinositol-5-phosphate 4-kinase, type II, beta
643376	BTBD18	3.62052	0.00396	+	BTB (POZ) domain containing 18
202781	LOC202781	3.62389	0.00850803	+	uncharacterized LOC202781
64599	GIGYF1	3.62486	0.00327349	+	GRB10 interacting GYF protein 1
100133920	LOC100133920	3.62541	0.00907736	+	uncharacterized LOC100133920
51720	UIMC1	3.62587	0.00212206	+	ubiquitin interaction motif containing 1
64841	GNPNAT1	3.62632	0.00937673	+	glucosamine-phosphate N-acetyltransferase 1
9826	ARHGEF11	3.62933	0.00679648	+	Rho guanine nucleotide exchange factor (GEF) 11
9913	SUPT7L	3.62956	0.00476684	+	suppressor of Ty 7 (S. cerevisiae)-like
51657	STYXL1	3.64514	0.00461831	+	serine/threonine/tyrosine interacting-like 1
8036	SHOC2	3.64619	0.00809793	+	soc-2 suppressor of clear homolog (C. elegans)
121355	GTSF1	3.65248	0.00993627	+	gametocyte specific factor 1
55166	CENPQ	3.65773	0	+	centromere protein Q
25865	PRKD2	3.65782	0	+	protein kinase D2
7705	ZNF146	3.65803	0.00540815	+	zinc finger protein 146
10723	SLC12A7	3.66179	0.00553046	+	solute carrier family 12 (potassium/chloride transporters), member 7
3551	IKBKB	3.66577	0.00212206	+	inhibitor of kappa light polypeptide gene enhancer in B-cells, kinase beta
151835	CPNE9	3.67117	0.00273394	+	copine family member IX
26155	NOC2L	3.67603	0	+	nucleolar complex associated 2 homolog (S. cerevisiae)
348093	RBPMS2	3.67812	0.002321	+	RNA binding protein with multiple splicing 2
9675	TTI1	3.68291	0.00327349	+	TELO2 interacting protein 1
84905	ZNF341	3.68653	0.00860562	+	zinc finger protein 341
84329	HVCN1	3.68998	0.00363188	+	hydrogen voltage-gated channel 1
5475	PPEF1	3.6922	0.00273394	+	protein phosphatase, EF-hand calcium binding domain 1
28968	SLC6A16	3.69366	0.002321	+	solute carrier family 6, member 16
9026	HIP1R	3.69415	0.002321	+	huntingtin interacting protein 1 related
79400	NOX5	3.69569	0.00900994	+	NADPH oxidase, EF-hand calcium binding domain 5
10869	USP19	3.70244	0.00913536	+	ubiquitin specific peptidase 19
1737	DLAT	3.70308	0.00679648	+	dihydrolipoamide S-acetyltransferase
63906	GPATCH3	3.72276	0.00396	+	G patch domain containing 3
284340	CXCL17	3.72947	0.00273394	+	chemokine (C-X-C motif) ligand 17
162239	ZFP1	3.73396	0.002321	+	zinc finger protein 1 homolog (mouse)
2664	GDI1	3.73463	0.00212206	+	GDP dissociation inhibitor 1
11333	PDAP1	3.73655	0.00850803	+	PDGFA associated protein 1
2863	GPR39	3.74448	0.002321	+	G protein-coupled receptor 39
100529141	LGTN	3.75	0.00363188	+	ligatin
261734	NPHP4	3.75023	0.00147756	+	nephronophthisis 4
11332	ACOT7	3.75138	0	+	acyl-CoA thioesterase 7
6734	SRPR	3.75306	0.00596083	+	signal recognition particle receptor (docking protein)
51548	SIRT6	3.75427	0.00628777	+	sirtuin 6
2821	GPI	3.7553	0.00325236	+	glucose-6-phosphate isomerase
51447	IP6K2	3.76648	0.00212206	+	inositol hexakisphosphate kinase 2
7781	SLC30A3	3.7669	0.002321	+	solute carrier family 30 (zinc transporter), member 3
5496	PPM1G	3.76715	0.00443268	+	protein phosphatase, Mg2+/Mn2+ dependent, 1G
23265	EXOC7	3.77405	0.00299162	+	exocyst complex component 7
79703	C11orf80	3.77488	0.00907736	+	chromosome 11 open reading frame 80
221656	KDM1B	3.77581	0.00212206	+	lysine (K)-specific demethylase 1B
6461	SHB	3.77719	0	+	Src homology 2 domain containing adaptor protein B
80124	VCPIP1	3.77872	0	+	valosin containing protein (p97)/p47 complex interacting protein 1
79969	C6orf134	3.78084	0.00900994	+	Chromosome 6 open reading frame 134
64838	FNDC4	3.78484	0.00529568	+	fibronectin type III domain containing 4
54927	CHCHD3	3.78658	0.00900994	+	coiled-coil-helix-coiled-coil-helix domain containing 3
84305	WIBG	3.787	0.00679648	+	within bgcn homolog (Drosophila)
26985	AP3M1	3.78839	0.002321	+	adaptor-related protein complex 3, mu 1 subunit
79600	TCTN1	3.79043	0.00443268	+	tectonic family member 1
10241	CALCOCO2	3.79367	0.00406598	+	calcium binding and coiled-coil domain 2
10073	SNUPN	3.79763	0.00679648	+	snurportin 1
5236	PGM1	3.79904	0.00809793	+	phosphoglucomutase 1
4041	LRP5	3.80406	0.002321	+	low density lipoprotein receptor-related protein 5
54538	ROBO4	3.80541	0.00299162	+	roundabout, axon guidance receptor, homolog 4 (Drosophila)
65003	MRPL11	3.81577	0.00406598	+	mitochondrial ribosomal protein L11
79989	TTC26	3.82012	0.0091949	+	tetratricopeptide repeat domain 26
9265	CYTH3	3.82505	0.00553046	+	cytohesin 3
375346	TMEM110	3.82773	0.00363188	+	transmembrane protein 110
23201	FAM168A	3.82828	0.00628777	+	family with sequence similarity 168, member A
338809	C12orf74	3.83274	0.00648376	+	chromosome 12 open reading frame 74
1659	DHX8	3.83382	0.002321	+	DEAH (Asp-Glu-Ala-His) box polypeptide 8
375704	ENHO	3.83861	0.00406598	+	energy homeostasis associated
6640	SNTA1	3.8472	0.00363188	+	syntrophin, alpha 1
9922	IQSEC1	3.8564	0.00937673	+	IQ motif and Sec7 domain 1
57460	PPM1H	3.85661	0.00628777	+	protein phosphatase, Mg2+/Mn2+ dependent, 1H
10539	GLRX3	3.86027	0	+	glutaredoxin 3
147991	DPY19L3	3.86465	0.00476684	+	dpy-19-like 3 (C. elegans)
8792	TNFRSF11A	3.86729	0.00540815	+	tumor necrosis factor receptor superfamily, member 11a, NFKB activator
387263	C6orf120	3.86741	0.00691498	+	chromosome 6 open reading frame 120
51118	UTP11L	3.86946	0.00529568	+	UTP11-like, U3 small nucleolar ribonucleoprotein, (yeast)
51132	RLIM	3.86988	0	+	ring finger protein, LIM domain interacting
100170219	SNAR-C4	3.87739	0.00406598	+	small ILF3/NF90-associated RNA C4
23558	WBP2	3.88455	0.00540815	+	WW domain binding protein 2
5985	RFC5	3.88482	0.00273394	+	replication factor C (activator 1) 5, 36.5kDa
8834	TMEM11	3.88719	0.00363188	+	transmembrane protein 11
10322	SMYD5	3.89198	0.00454207	+	SMYD family member 5
54964	C1orf56	3.89656	0.00628777	+	chromosome 1 open reading frame 56
55700	MAP7D1	3.89793	0.00416549	+	MAP7 domain containing 1
23506	KIAA0240	3.89959	0.00937673	+	KIAA0240
255189	PLA2G4F	3.90201	0.00273394	+	phospholipase A2, group IVF
123872	LRRC50	3.90984	0.00212206	+	Leucine rich repeat containing 50
5794	PTPRH	3.90989	0.00900994	+	protein tyrosine phosphatase, receptor type, H
23410	SIRT3	3.91088	0.00299162	+	sirtuin 3
8898	MTMR2	3.91316	0.00416549	+	myotubularin related protein 2
23294	ANKS1A	3.92004	0	+	ankyrin repeat and sterile alpha motif domain containing 1A
3067	HDC	3.92034	0.00327349	+	histidine decarboxylase
9240	PNMA1	3.92139	0.00348821	+	paraneoplastic Ma antigen 1
121274	ZNF641	3.92881	0.00416549	+	zinc finger protein 641
2022	ENG	3.93147	0	+	endoglin
140459	ASB6	3.93565	0.002321	+	ankyrin repeat and SOCS box containing 6
9751	SNPH	3.93779	0.00553046	+	syntaphilin
57030	SLC17A7	3.94408	0	+	solute carrier family 17 (sodium-dependent inorganic phosphate cotransporter), member 7
7761	ZNF214	3.94663	0.00461831	+	zinc finger protein 214
84172	POLR1B	3.94899	0.00615352	+	polymerase (RNA) I polypeptide B, 128kDa
94009	SERHL	3.95329	0	+	serine hydrolase-like
79971	WLS	3.95424	0	+	wntless homolog (Drosophila)
57524	CASKIN1	3.96192	0.00416549	+	CASK interacting protein 1
137964	AGPAT6	3.96379	0.00809793	+	1-acylglycerol-3-phosphate O-acyltransferase 6 (lysophosphatidic acid acyltransferase, zeta)
3151	HMGN2	3.96593	0.00147756	+	high mobility group nucleosomal binding domain 2
93377	OPALIN	3.96809	0.00273394	+	oligodendrocytic myelin paranodal and inner loop protein
163859	C1orf55	3.96881	0.00212206	+	Chromosome 1 open reading frame 55
2665	GDI2	3.9696	0.00443268	+	GDP dissociation inhibitor 2
5831	PYCR1	3.97131	0.00147756	+	pyrroline-5-carboxylate reductase 1
5877	RABIF	3.97284	0.00682197	+	RAB interacting factor
65988	ZNF747	3.97482	0.002321	+	zinc finger protein 747
79165	LENG1	3.9758	0.00363188	+	leukocyte receptor cluster (LRC) member 1
7549	ZNF2	3.98332	0.00443268	+	zinc finger protein 2
65009	NDRG4	3.98408	0.00682197	+	NDRG family member 4
7186	TRAF2	3.99229	0.00596083	+	TNF receptor-associated factor 2
94015	TTYH2	3.99472	0	+	tweety homolog 2 (Drosophila)
51236	C8orf30A	3.99669	0.00273394	+	Chromosome 8 open reading frame 30A
598	BCL2L1	3.99799	0.00937673	+	BCL2-like 1
23170	TTLL12	4.00248	0.00212206	+	tubulin tyrosine ligase-like family, member 12
90070	LACRT	4.00269	0.00667113	+	lacritin
84281	C2orf88	4.00308	0.00529568	+	chromosome 2 open reading frame 88
26298	EHF	4.00896	0.00596083	+	ets homologous factor
22887	FOXJ3	4.01015	0.00443268	+	forkhead box J3
340719	NANOS1	4.01346	0.00299162	+	nanos homolog 1 (Drosophila)
57541	ZNF398	4.03354	0.00691498	+	zinc finger protein 398
10040	TOM1L1	4.03504	0.00299162	+	target of myb1 (chicken)-like 1
2271	FH	4.03721	0.00327349	+	fumarate hydratase
84034	EMILIN2	4.03876	0.00553046	+	elastin microfibril interfacer 2
4152	MBD1	4.03926	0.00476684	+	methyl-CpG binding domain protein 1
81576	CCDC130	4.05707	0.00596083	+	coiled-coil domain containing 130
26145	IRF2BP1	4.05925	0.00930868	+	interferon regulatory factor 2 binding protein 1
55506	H2AFY2	4.05928	0.00667113	+	H2A histone family, member Y2
22800	RRAS2	4.06103	0.00299162	+	related RAS viral (r-ras) oncogene homolog 2
79876	UBA5	4.06105	0	+	ubiquitin-like modifier activating enzyme 5
51665	ASB1	4.06136	0.00907736	+	ankyrin repeat and SOCS box containing 1
54851	ANKRD49	4.0619	0.00273394	+	ankyrin repeat domain 49
7322	UBE2D2	4.06344	0.00443268	+	ubiquitin-conjugating enzyme E2D 2
5025	P2RX4	4.06611	0.00212206	+	purinergic receptor P2X, ligand-gated ion channel, 4
55718	POLR3E	4.07242	0.0091949	+	polymerase (RNA) III (DNA directed) polypeptide E (80kD)
151056	PLB1	4.07296	0.00476684	+	phospholipase B1
147965	FAM98C	4.07373	0.00363188	+	family with sequence similarity 98, member C
348013	FAM70B	4.07824	0.002321	+	family with sequence similarity 70, member B
255403	ZNF718	4.08094	0.00212206	+	zinc finger protein 718
51701	NLK	4.0812	0.00416549	+	nemo-like kinase
90288	C3orf25	4.08176	0.00812499	+	chromosome 3 open reading frame 25
51006	SLC35C2	4.08305	0.00299162	+	solute carrier family 35, member C2
10818	FRS2	4.08941	0.00461831	+	fibroblast growth factor receptor substrate 2
9797	TATDN2	4.09362	0.00476684	+	TatD DNase domain containing 2
1674	DES	4.09712	0.00937673	+	desmin
9862	MED24	4.09915	0.00416549	+	mediator complex subunit 24
6317	SERPINB3	4.10393	0.00416549	+	serpin peptidase inhibitor, clade B (ovalbumin), member 3
84124	ZNF394	4.10409	0.00327349	+	zinc finger protein 394
79831	JMJD5	4.10473	0.00860562	+	Jumonji domain containing 5
23061	TBC1D9B	4.10504	0.00212206	+	TBC1 domain family, member 9B (with GRAM domain)
6712	SPTBN2	4.10531	0.00900994	+	spectrin, beta, non-erythrocytic 2
728	C5AR1	4.11007	0.00679648	+	complement component 5a receptor 1
79674	VEPH1	4.1101	0.00812499	+	ventricular zone expressed PH domain homolog 1 (zebrafish)
4688	NCF2	4.11013	0.00363188	+	neutrophil cytosolic factor 2
51092	SIDT2	4.11044	0.00273394	+	SID1 transmembrane family, member 2
339451	KLHL17	4.11576	0.00212206	+	kelch-like 17 (Drosophila)
55670	PEX26	4.11707	0.00406598	+	peroxisomal biogenesis factor 26
1859	DYRK1A	4.1194	0.00147756	+	dual-specificity tyrosine-(Y)-phosphorylation regulated kinase 1A
150946	FAM59B	4.12795	0.002321	+	family with sequence similarity 59, member B
55748	CNDP2	4.1291	0.00443268	+	CNDP dipeptidase 2 (metallopeptidase M20 family)
221092	HNRNPUL2	4.13532	0.00476684	+	heterogeneous nuclear ribonucleoprotein U-like 2
7436	VLDLR	4.13998	0.00937673	+	very low density lipoprotein receptor
55049	C19orf60	4.15079	0.00540815	+	chromosome 19 open reading frame 60
161	AP2A2	4.1518	0.00406598	+	adaptor-related protein complex 2, alpha 2 subunit
8673	VAMP8	4.15301	0.00273394	+	vesicle-associated membrane protein 8 (endobrevin)
5997	RGS2	4.15801	0.00540815	+	regulator of G-protein signaling 2, 24kDa
3035	HARS	4.15924	0.00476684	+	histidyl-tRNA synthetase
5174	PDZK1	4.16376	0.00913536	+	PDZ domain containing 1
54884	RETSAT	4.16541	0.00812499	+	retinol saturase (all-trans-retinol 13,14-reductase)
5822	PWP2	4.16864	0.00147756	+	PWP2 periodic tryptophan protein homolog (yeast)
140706	C20orf160	4.17362	0.00553046	+	chromosome 20 open reading frame 160
23067	SETD1B	4.17426	0	+	SET domain containing 1B
84932	RAB2B	4.19206	0	+	RAB2B, member RAS oncogene family
6595	SMARCA2	4.19257	0.00529568	+	SWI/SNF related, matrix associated, actin dependent regulator of chromatin, subfamily a, member 2
1760	DMPK	4.19596	0.00759945	+	dystrophia myotonica-protein kinase
146705	C17orf56	4.19632	0.00529568	+	chromosome 17 open reading frame 56
9046	DOK2	4.20575	0.002321	+	docking protein 2, 56kDa
644165	LOC644165	4.20595	0.00900994	+	Similar to Breakpoint cluster region protein (NY-REN-26 antigen)
431705	ASTL	4.21419	0.00809793	+	astacin-like metallo-endopeptidase (M12 family)
56616	DIABLO	4.21441	0.00327349	+	diablo, IAP-binding mitochondrial protein
79641	ROGDI	4.21909	0.00363188	+	rogdi homolog (Drosophila)
113835	ZNF257	4.22602	0.00759945	+	zinc finger protein 257
23270	TSPYL4	4.23333	0.00363188	+	TSPY-like 4
389	RHOC	4.23359	0.00363188	+	ras homolog family member C
84839	RAX2	4.23692	0	+	retina and anterior neural fold homeobox 2
8662	EIF3B	4.24405	0.00907736	+	eukaryotic translation initiation factor 3, subunit B
55558	PLXNA3	4.25068	0.0077855	+	plexin A3
25900	IFFO1	4.25091	0.00759945	+	intermediate filament family orphan 1
79833	GEMIN6	4.26772	0.00363188	+	gem (nuclear organelle) associated protein 6
4999	ORC2L	4.26839	0.002321	+	Origin recognition complex, subunit 2-like (yeast)
7091	TLE4	4.2732	0.00363188	+	transducin-like enhancer of split 4 (E(sp1) homolog, Drosophila)
55915	LANCL2	4.27534	0.00273394	+	LanC lantibiotic synthetase component C-like 2 (bacterial)
114908	TMEM123	4.28346	0.00212206	+	transmembrane protein 123
990	CDC6	4.29114	0	+	cell division cycle 6 homolog (S. cerevisiae)
26511	CHIC2	4.30209	0.00299162	+	cysteine-rich hydrophobic domain 2
64344	HIF3A	4.30511	0.00628777	+	hypoxia inducible factor 3, alpha subunit
7514	XPO1	4.30516	0.00212206	+	exportin 1 (CRM1 homolog, yeast)
9656	MDC1	4.30686	0	+	mediator of DNA-damage checkpoint 1
8567	MADD	4.30752	0.00147756	+	MAP-kinase activating death domain
5015	OTX2	4.31407	0.00850803	+	orthodenticle homeobox 2
91695	RRP7B	4.31964	0.00363188	+	ribosomal RNA processing 7 homolog B (S. cerevisiae)
29924	EPN1	4.32055	0.00147756	+	epsin 1
54962	TIPIN	4.32976	0.00850803	+	TIMELESS interacting protein
5300	PIN1	4.33944	0.00273394	+	peptidylprolyl cis/trans isomerase, NIMA-interacting 1
200523	C2orf51	4.3403	0.00416549	+	chromosome 2 open reading frame 51
445372	TRIM6-TRIM34	4.34125	0.002321	+	TRIM6-TRIM34 readthrough
83931	STK40	4.35949	0.00147756	+	serine/threonine kinase 40
730051	ZNF814	4.36104	0.00273394	+	zinc finger protein 814
5912	RAP2B	4.37546	0.00937673	+	RAP2B, member of RAS oncogene family
7692	ZNF133	4.38396	0.00812499	+	zinc finger protein 133
92597	MOBKL1A	4.38639	0	+	MOB1, Mps One Binder kinase activator-like 1A (yeast)
24140	FTSJ1	4.39056	0.00147756	+	FtsJ RNA methyltransferase homolog 1 (E. coli)
1069	CETN2	4.39609	0.00454207	+	centrin, EF-hand protein, 2
23603	CORO1C	4.39614	0.00476684	+	coronin, actin binding protein, 1C
7016	TESK1	4.39827	0.00299162	+	testis-specific kinase 1
84548	TMEM185A	4.40399	0.002321	+	transmembrane protein 185A
2071	ERCC3	4.405	0.002321	+	excision repair cross-complementing rodent repair deficiency, complementation group 3
91661	ZNF765	4.40592	0.002321	+	zinc finger protein 765
79447	C16orf53	4.40822	0.002321	+	chromosome 16 open reading frame 53
93436	ARMC6	4.41187	0.00273394	+	armadillo repeat containing 6
79818	ZNF552	4.41277	0	+	zinc finger protein 552
654483	BOLA2B	4.41752	0.00363188	+	bolA homolog 2B (E. coli)
80700	UBXN6	4.41984	0.002321	+	UBX domain protein 6
26974	ZNF285	4.42195	0.00273394	+	zinc finger protein 285
9266	CYTH2	4.42237	0.002321	+	cytohesin 2
23511	NUP188	4.42356	0.00327349	+	nucleoporin 188kDa
78991	PCYOX1L	4.42784	0.00147756	+	prenylcysteine oxidase 1 like
4299	AFF1	4.43064	0.00273394	+	AF4/FMR2 family, member 1
9093	DNAJA3	4.4331	0.002321	+	DnaJ (Hsp40) homolog, subfamily A, member 3
51493	C22orf28	4.43909	0.002321	+	chromosome 22 open reading frame 28
57658	CALCOCO1	4.43989	0	+	calcium binding and coiled-coil domain 1
7319	UBE2A	4.44237	0.00147756	+	ubiquitin-conjugating enzyme E2A
189	AGXT	4.44272	0.00993627	+	alanine-glyoxylate aminotransferase
389114	ZNF662	4.44436	0.002321	+	zinc finger protein 662
80311	KLHL15	4.45397	0.002321	+	kelch-like 15 (Drosophila)
26260	FBXO25	4.46262	0	+	F-box protein 25
29894	CPSF1	4.4683	0.00540815	+	cleavage and polyadenylation specific factor 1, 160kDa
23039	XPO7	4.47604	0.00147756	+	exportin 7
81566	CSRNP2	4.47682	0	+	cysteine-serine-rich nuclear protein 2
64708	COPS7B	4.48871	0.00147756	+	COP9 constitutive photomorphogenic homolog subunit 7B (Arabidopsis)
53842	CLDN22	4.4916	0.00461831	+	claudin 22
3268	AGFG2	4.49399	0.002321	+	ArfGAP with FG repeats 2
8559	PRPF18	4.49727	0.00553046	+	PRP18 pre-mRNA processing factor 18 homolog (S. cerevisiae)
11124	FAF1	4.49797	0.00937673	+	Fas (TNFRSF6) associated factor 1
84867	PTPN5	4.50228	0.002321	+	protein tyrosine phosphatase, non-receptor type 5 (striatum-enriched)
51020	HDDC2	4.50769	0.00363188	+	HD domain containing 2
7083	TK1	4.50953	0.00615352	+	thymidine kinase 1, soluble
388567	ZNF749	4.51	0.00147756	+	zinc finger protein 749
402055	SRRD	4.51096	0.00363188	+	SRR1 domain containing
124637	CYB5D1	4.51662	0.00299162	+	cytochrome b5 domain containing 1
55178	RNMTL1	4.51825	0.00348821	+	RNA methyltransferase like 1
64773	FAM113A	4.52107	0.00327349	+	Family with sequence similarity 113, member A
317648	C4orf10	4.52174	0.00812499	+	Chromosome 4 open reading frame 10
65082	VPS33A	4.5296	0.00759945	+	vacuolar protein sorting 33 homolog A (S. cerevisiae)
9310	ZNF235	4.53166	0.00416549	+	zinc finger protein 235
10555	AGPAT2	4.53456	0.00529568	+	1-acylglycerol-3-phosphate O-acyltransferase 2 (lysophosphatidic acid acyltransferase, beta)
27148	STK36	4.53459	0.00212206	+	serine/threonine kinase 36
51112	TTC15	4.53554	0.00348821	+	Tetratricopeptide repeat domain 15
5007	OSBP	4.53597	0.00147756	+	oxysterol binding protein
10743	RAI1	4.53844	0.00913536	+	retinoic acid induced 1
8313	AXIN2	4.54122	0.00529568	+	axin 2
9254	CACNA2D2	4.54143	0.00406598	+	calcium channel, voltage-dependent, alpha 2/delta subunit 2
9210	BMP15	4.54466	0.00529568	+	bone morphogenetic protein 15
64794	DDX31	4.55146	0.00212206	+	DEAD (Asp-Glu-Ala-Asp) box polypeptide 31
7532	YWHAG	4.55286	0	+	tyrosine 3-monooxygenase/tryptophan 5-monooxygenase activation protein, gamma polypeptide
50626	CYHR1	4.57081	0.00667113	+	cysteine/histidine-rich 1
79839	CCDC102B	4.58119	0.00553046	+	coiled-coil domain containing 102B
2954	GSTZ1	4.58597	0.002321	+	glutathione S-transferase zeta 1
54807	ZNF586	4.58787	0.00406598	+	zinc finger protein 586
57623	ZFAT	4.58988	0.00850803	+	zinc finger and AT hook domain containing
4053	LTBP2	4.59675	0.00212206	+	latent transforming growth factor beta binding protein 2
85460	ZNF518B	4.60018	0.00759945	+	zinc finger protein 518B
339122	RAB43	4.61201	0.00406598	+	RAB43, member RAS oncogene family
7936	RDBP	4.61716	0.00363188	+	RD RNA binding protein
79747	C6orf103	4.62358	0.00759945	+	Chromosome 6 open reading frame 103
4239	MFAP4	4.62733	0.00147756	+	microfibrillar-associated protein 4
5824	PEX19	4.6348	0	+	peroxisomal biogenesis factor 19
6184	RPN1	4.63562	0.00363188	+	ribophorin I
9869	SETDB1	4.63802	0.00667113	+	SET domain, bifurcated 1
55201	MAP1S	4.64161	0.00147756	+	microtubule-associated protein 1S
9202	ZMYM4	4.66086	0.00691498	+	zinc finger, MYM-type 4
1477	CSTF1	4.66234	0.00396	+	cleavage stimulation factor, 3' pre-RNA, subunit 1, 50kDa
2806	GOT2	4.66552	0.00327349	+	glutamic-oxaloacetic transaminase 2, mitochondrial (aspartate aminotransferase 2)
705	BYSL	4.66605	0	+	bystin-like
653075	LOC653075	4.66858	0.00540815	+	golgin A8 family, member A pseudogene
57343	ZNF304	4.66976	0.00147756	+	zinc finger protein 304
79744	ZNF419	4.67488	0.002321	+	zinc finger protein 419
4677	NARS	4.67876	0.00363188	+	asparaginyl-tRNA synthetase
83988	NCALD	4.67886	0.00325236	+	neurocalcin delta
387723	LOC387723	4.67889	0.00348821	+	uncharacterized LOC387723
55627	SMPD4	4.6802	0	+	sphingomyelin phosphodiesterase 4, neutral membrane (neutral sphingomyelinase-3)
7621	ZNF70	4.68067	0.00850803	+	zinc finger protein 70
84364	ARFGAP2	4.68412	0.00615352	+	ADP-ribosylation factor GTPase activating protein 2
7673	ZNF222	4.68604	0.00273394	+	zinc finger protein 222
9572	NR1D1	4.69271	0.00406598	+	nuclear receptor subfamily 1, group D, member 1
2039	EPB49	4.69487	0.00759945	+	erythrocyte membrane protein band 4.9 (dematin)
91408	BTF3L4	4.69662	0.00759945	+	basic transcription factor 3-like 4
63923	TNN	4.69903	0.00363188	+	tenascin N
23163	GGA3	4.69983	0.00648376	+	golgi-associated, gamma adaptin ear containing, ARF binding protein 3
377	ARF3	4.70571	0.00212206	+	ADP-ribosylation factor 3
9776	ATG13	4.71093	0.00396	+	autophagy related 13
55226	NAT10	4.71658	0.00540815	+	N-acetyltransferase 10 (GCN5-related)
10009	ZBTB33	4.7207	0.00363188	+	zinc finger and BTB domain containing 33
8379	MAD1L1	4.72154	0.00900994	+	MAD1 mitotic arrest deficient-like 1 (yeast)
4176	MCM7	4.72156	0.002321	+	minichromosome maintenance complex component 7
123228	SENP8	4.72718	0.00416549	+	SUMO/sentrin specific peptidase family member 8
54165	DCUN1D1	4.73383	0.00682197	+	DCN1, defective in cullin neddylation 1, domain containing 1 (S. cerevisiae)
57510	XPO5	4.73798	0.00212206	+	exportin 5
257629	ANKS4B	4.74942	0.00913536	+	ankyrin repeat and sterile alpha motif domain containing 4B
9261	MAPKAPK2	4.76905	0.00273394	+	mitogen-activated protein kinase-activated protein kinase 2
55012	PPP2R3C	4.77484	0	+	protein phosphatase 2, regulatory subunit B'', gamma
7089	TLE2	4.77549	0.00299162	+	transducin-like enhancer of split 2 (E(sp1) homolog, Drosophila)
157574	FBXO16	4.77763	0.00812499	+	F-box protein 16
100462983	MTRNR2L3	4.77893	0.00596083	+	MT-RNR2-like 3
2636	GBX1	4.78492	0.00147756	+	gastrulation brain homeobox 1
9784	SNX17	4.7897	0.00212206	+	sorting nexin 17
54887	UHRF1BP1	4.80077	0.00476684	+	UHRF1 binding protein 1
4733	DRG1	4.80413	0.002321	+	developmentally regulated GTP binding protein 1
8509	NDST2	4.80633	0.00327349	+	N-deacetylase/N-sulfotransferase (heparan glucosaminyl) 2
29926	GMPPA	4.80857	0.00212206	+	GDP-mannose pyrophosphorylase A
7988	ZNF212	4.8118	0.00147756	+	zinc finger protein 212
1870	E2F2	4.82097	0.00860562	+	E2F transcription factor 2
6584	SLC22A5	4.84051	0.00461831	+	solute carrier family 22 (organic cation/carnitine transporter), member 5
5939	RBMS2	4.8465	0.002321	+	RNA binding motif, single stranded interacting protein 2
441251	SPDYE7P	4.84766	0.00993627	+	speedy homolog E7 (Xenopus laevis), pseudogene
5887	RAD23B	4.8497	0	+	RAD23 homolog B (S. cerevisiae)
100128881	LOC100128881	4.85119	0.00913536	+	uncharacterized LOC100128881
5928	RBBP4	4.85287	0.00212206	+	retinoblastoma binding protein 4
60493	FASTKD5	4.85528	0.00406598	+	FAST kinase domains 5
27289	RND1	4.86109	0.00596083	+	Rho family GTPase 1
91647	ATPAF2	4.86591	0.00147756	+	ATP synthase mitochondrial F1 complex assembly factor 2
396	ARHGDIA	4.86761	0.00299162	+	Rho GDP dissociation inhibitor (GDI) alpha
22827	PUF60	4.86771	0.00809793	+	poly-U binding splicing factor 60KDa
10490	VTI1B	4.87061	0.00327349	+	vesicle transport through interaction with t-SNAREs homolog 1B (yeast)
23500	DAAM2	4.8744	0.00900994	+	dishevelled associated activator of morphogenesis 2
64419	MTMR14	4.87941	0.00147756	+	myotubularin related protein 14
26088	GGA1	4.87962	0.00809793	+	golgi-associated, gamma adaptin ear containing, ARF binding protein 1
57496	MKL2	4.90414	0.00850803	+	MKL/myocardin-like 2
23471	TRAM1	4.91299	0.00299162	+	translocation associated membrane protein 1
84445	LZTS2	4.91334	0.00900994	+	leucine zipper, putative tumor suppressor 2
6195	RPS6KA1	4.91456	0.00273394	+	ribosomal protein S6 kinase, 90kDa, polypeptide 1
8498	RANBP3	4.91607	0.00147756	+	RAN binding protein 3
2023	ENO1	4.92748	0.00443268	+	enolase 1, (alpha)
6389	SDHA	4.93596	0.00327349	+	succinate dehydrogenase complex, subunit A, flavoprotein (Fp)
83892	KCTD10	4.95202	0	+	potassium channel tetramerisation domain containing 10
9513	FXR2	4.95771	0.00212206	+	fragile X mental retardation, autosomal homolog 2
64288	ZNF323	4.95981	0.00679648	+	zinc finger protein 323
54432	YIPF1	4.96096	0.00907736	+	Yip1 domain family, member 1
114819	CROCCP3	4.96594	0.00898823	+	ciliary rootlet coiled-coil, rootletin pseudogene 3
30844	EHD4	4.97234	0.00273394	+	EH-domain containing 4
80218	NAA50	4.97359	0.00147756	+	N(alpha)-acetyltransferase 50, NatE catalytic subunit
65251	ZNF649	4.97745	0.00299162	+	zinc finger protein 649
56342	PPAN	4.98166	0.00363188	+	peter pan homolog (Drosophila)
6484	ST3GAL4	4.98251	0.00416549	+	ST3 beta-galactoside alpha-2,3-sialyltransferase 4
1750	DLX6	4.98712	0.00147756	+	distal-less homeobox 6
5201	PFDN1	4.98961	0.00993627	+	prefoldin subunit 1
4193	MDM2	4.99367	0.00147756	+	Mdm2, p53 E3 ubiquitin protein ligase homolog (mouse)
84866	TMEM25	4.99697	0.002321	+	transmembrane protein 25
23136	EPB41L3	5	0.00212206	+	erythrocyte membrane protein band 4.1-like 3
10296	MAEA	5.01406	0.00406598	+	macrophage erythroblast attacher
338811	FAM19A2	5.01756	0	+	family with sequence similarity 19 (chemokine (C-C motif)-like), member A2
146434	ZNF597	5.0204	0.00553046	+	zinc finger protein 597
7733	ZNF180	5.02103	0.00596083	+	zinc finger protein 180
8445	DYRK2	5.03035	0.00443268	+	dual-specificity tyrosine-(Y)-phosphorylation regulated kinase 2
6626	SNRPA	5.03154	0	+	small nuclear ribonucleoprotein polypeptide A
115098	CCDC124	5.03893	0.00299162	+	coiled-coil domain containing 124
4363	ABCC1	5.03986	0.00682197	+	ATP-binding cassette, sub-family C (CFTR/MRP), member 1
54619	CCNJ	5.04067	0.00299162	+	cyclin J
83733	SLC25A18	5.05045	0.00679648	+	solute carrier family 25 (glutamate carrier), member 18
153643	FAM81B	5.0573	0.00327349	+	family with sequence similarity 81, member B
53407	STX18	5.07355	0.002321	+	syntaxin 18
79929	MAP6D1	5.07391	0.002321	+	MAP6 domain containing 1
5710	PSMD4	5.08901	0.002321	+	proteasome (prosome, macropain) 26S subunit, non-ATPase, 4
8882	ZNF259	5.09519	0.00937673	+	zinc finger protein 259
94239	H2AFV	5.09665	0.00809793	+	H2A histone family, member V
80020	FOXRED2	5.10023	0	+	FAD-dependent oxidoreductase domain containing 2
22895	RPH3A	5.10259	0.00299162	+	rabphilin 3A homolog (mouse)
7188	TRAF5	5.10951	0.00476684	+	TNF receptor-associated factor 5
1497	CTNS	5.11181	0	+	cystinosin, lysosomal cystine transporter
23245	ASTN2	5.11229	0	+	astrotactin 2
163087	ZNF383	5.11861	0.00812499	+	zinc finger protein 383
25923	ATL3	5.12053	0.00147756	+	atlastin GTPase 3
254225	RNF169	5.13608	0.00461831	+	ring finger protein 169
29967	LRP12	5.14157	0.00406598	+	low density lipoprotein receptor-related protein 12
10079	ATP9A	5.142	0.00212206	+	ATPase, class II, type 9A
10113	PREB	5.14978	0.00363188	+	prolactin regulatory element binding
6573	SLC19A1	5.1582	0.002321	+	solute carrier family 19 (folate transporter), member 1
6833	ABCC8	5.16238	0.00596083	+	ATP-binding cassette, sub-family C (CFTR/MRP), member 8
22994	AZI1	5.165	0.00628777	+	5-azacytidine induced 1
80347	COASY	5.16708	0	+	CoA synthase
100129637	LOC100129637	5.17514	0.00553046	+	uncharacterized LOC100129637
84878	ZBTB45	5.17707	0.00860562	+	zinc finger and BTB domain containing 45
1822	ATN1	5.19282	0.00461831	+	atrophin 1
51027	BOLA1	5.20128	0.00416549	+	bolA homolog 1 (E. coli)
112936	VPS26B	5.20516	0.002321	+	vacuolar protein sorting 26 homolog B (S. pombe)
399909	PCNXL3	5.20673	0.00596083	+	pecanex-like 3 (Drosophila)
53917	RAB24	5.21418	0.00529568	+	RAB24, member RAS oncogene family
9277	WDR46	5.23293	0.00273394	+	WD repeat domain 46
114932	MRFAP1L1	5.23965	0.00299162	+	Morf4 family associated protein 1-like 1
55503	TRPV6	5.24719	0.00363188	+	transient receptor potential cation channel, subfamily V, member 6
84286	TMEM175	5.24841	0.00667113	+	transmembrane protein 175
5700	PSMC1	5.25945	0	+	proteasome (prosome, macropain) 26S subunit, ATPase, 1
51177	PLEKHO1	5.26397	0.00628777	+	pleckstrin homology domain containing, family O member 1
27238	GPKOW	5.26512	0.00299162	+	G patch domain and KOW motifs
5534	PPP3R1	5.26551	0.002321	+	protein phosphatase 3, regulatory subunit B, alpha
400673	VMAC	5.2701	0.00147756	+	vimentin-type intermediate filament associated coiled-coil protein
3664	IRF6	5.27124	0	+	interferon regulatory factor 6
57449	PLEKHG5	5.27389	0	+	pleckstrin homology domain containing, family G (with RhoGef domain) member 5
89887	ZNF628	5.27398	0.00461831	+	zinc finger protein 628
124790	HEXIM2	5.27849	0.00273394	+	hexamethylene bis-acetamide inducible 2
145783	LOC145783	5.2976	0.00907736	+	uncharacterized LOC145783
60626	RIC8A	5.29819	0.00406598	+	resistance to inhibitors of cholinesterase 8 homolog A (C. elegans)
100134938	UPK3BL	5.3025	0.00416549	+	uroplakin 3B-like
5834	PYGB	5.30961	0.00993627	+	phosphorylase, glycogen; brain
4995	OR3A2	5.31294	0.00299162	+	olfactory receptor, family 3, subfamily A, member 2
2752	GLUL	5.33743	0.00540815	+	glutamate-ammonia ligase
55889	GOLGA6B	5.33928	0.00907736	+	golgin A6 family, member B
285636	C5orf51	5.34194	0.00907736	+	chromosome 5 open reading frame 51
29950	SERTAD1	5.34346	0.00937673	+	SERTA domain containing 1
173	AFM	5.35012	0.00691498	+	afamin
50943	FOXP3	5.35155	0.00937673	+	forkhead box P3
7536	SF1	5.35162	0	+	splicing factor 1
197135	PATL2	5.35369	0	+	protein associated with topoisomerase II homolog 2 (yeast)
9567	GTPBP1	5.35628	0.00540815	+	GTP binding protein 1
8912	CACNA1H	5.36166	0.00898823	+	calcium channel, voltage-dependent, T type, alpha 1H subunit
4836	NMT1	5.36253	0.00667113	+	N-myristoyltransferase 1
84941	HSH2D	5.36408	0.00406598	+	hematopoietic SH2 domain containing
5905	RANGAP1	5.37659	0	+	Ran GTPase activating protein 1
23481	PES1	5.38109	0.0091949	+	pescadillo ribosomal biogenesis factor 1
4355	MPP2	5.38314	0	+	membrane protein, palmitoylated 2 (MAGUK p55 subfamily member 2)
5782	PTPN12	5.38678	0.002321	+	protein tyrosine phosphatase, non-receptor type 12
22869	ZNF510	5.39643	0.00327349	+	zinc finger protein 510
29959	NRBP1	5.3994	0.002321	+	nuclear receptor binding protein 1
164091	PAQR7	5.40219	0.00406598	+	progestin and adipoQ receptor family member VII
643853	TMPPE	5.40462	0.0077855	+	transmembrane protein with metallophosphoesterase domain
163590	TOR1AIP2	5.40481	0.0077855	+	torsin A interacting protein 2
65982	ZSCAN18	5.40839	0.0091949	+	zinc finger and SCAN domain containing 18
4998	ORC1L	5.42367	0.00212206	+	Origin recognition complex, subunit 1-like (yeast)
90576	ZNF799	5.431	0.00682197	+	zinc finger protein 799
57104	PNPLA2	5.43439	0.00363188	+	patatin-like phospholipase domain containing 2
64320	RNF25	5.43755	0.00898823	+	ring finger protein 25
9712	USP6NL	5.43794	0.00363188	+	USP6 N-terminal like
91975	ZNF300	5.4701	0.00529568	+	zinc finger protein 300
79947	DHDDS	5.47346	0	+	dehydrodolichyl diphosphate synthase
64788	LMF1	5.48146	0.00363188	+	lipase maturation factor 1
152217	LOC152217	5.48701	0.0091949	+	uncharacterized LOC152217
9554	SEC22B	5.48876	0.00809793	+	SEC22 vesicle trafficking protein homolog B (S. cerevisiae) (gene/pseudogene)
1639	DCTN1	5.49306	0.00476684	+	dynactin 1
375513	GUSBL2	5.49469	0.00416549	+	Glucuronidase, beta-like 2
8493	PPM1D	5.49747	0.00147756	+	protein phosphatase, Mg2+/Mn2+ dependent, 1D
527	ATP6V0C	5.50185	0	+	ATPase, H+ transporting, lysosomal 16kDa, V0 subunit c
8726	EED	5.50888	0.00691498	+	embryonic ectoderm development
54487	DGCR8	5.51166	0.00299162	+	DiGeorge syndrome critical region gene 8
2356	FPGS	5.51504	0.00913536	+	folylpolyglutamate synthase
80108	ZFP2	5.53178	0.00860562	+	zinc finger protein 2 homolog (mouse)
6830	SUPT6H	5.53182	0.00691498	+	suppressor of Ty 6 homolog (S. cerevisiae)
51434	ANAPC7	5.53463	0.00860562	+	anaphase promoting complex subunit 7
80135	RPF1	5.53718	0.00913536	+	ribosome production factor 1 homolog (S. cerevisiae)
342357	ZKSCAN2	5.54147	0.00363188	+	zinc finger with KRAB and SCAN domains 2
8576	STK16	5.55098	0.00147756	+	serine/threonine kinase 16
8314	BAP1	5.55252	0.00476684	+	BRCA1 associated protein-1 (ubiquitin carboxy-terminal hydrolase)
645121	CCNI2	5.56118	0.00363188	+	cyclin I family, member 2
80765	STARD5	5.56217	0.00363188	+	StAR-related lipid transfer (START) domain containing 5
65980	BRD9	5.56279	0.002321	+	bromodomain containing 9
8940	TOP3B	5.56318	0.00363188	+	topoisomerase (DNA) III beta
114823	LENG8	5.5725	0.00327349	+	leukocyte receptor cluster (LRC) member 8
8372	HYAL3	5.58335	0.00327349	+	hyaluronoglucosaminidase 3
51308	REEP2	5.58535	0.00327349	+	receptor accessory protein 2
57594	HOMEZ	5.58602	0.00900994	+	homeobox and leucine zipper encoding
5164	PDK2	5.58702	0.00937673	+	pyruvate dehydrogenase kinase, isozyme 2
80153	EDC3	5.59119	0.00212206	+	enhancer of mRNA decapping 3 homolog (S. cerevisiae)
200186	CRTC2	5.59471	0	+	CREB regulated transcription coactivator 2
285590	SH3PXD2B	5.59546	0.00348821	+	SH3 and PX domains 2B
253190	SERHL2	5.59608	0	+	serine hydrolase-like 2
6543	SLC8A2	5.60029	0.00363188	+	solute carrier family 8 (sodium/calcium exchanger), member 2
7466	WFS1	5.60138	0.00363188	+	Wolfram syndrome 1 (wolframin)
9781	RNF144A	5.60555	0.00273394	+	ring finger protein 144A
100463487	MTRNR2L9	5.61817	0.00147756	+	MT-RNR2-like 9 (pseudogene)
79144	PPDPF	5.62566	0	+	pancreatic progenitor cell differentiation and proliferation factor homolog (zebrafish)
90506	LRRC46	5.62832	0.00993627	+	leucine rich repeat containing 46
5598	MAPK7	5.63694	0.00147756	+	mitogen-activated protein kinase 7
9968	MED12	5.63783	0	+	mediator complex subunit 12
57613	KIAA1467	5.63825	0.00212206	+	KIAA1467
55815	TSNAXIP1	5.64053	0.00993627	+	translin-associated factor X interacting protein 1
23192	ATG4B	5.64369	0	+	autophagy related 4B, cysteine peptidase
7694	ZNF135	5.64533	0.00273394	+	zinc finger protein 135
54329	GPR85	5.65112	0.00529568	+	G protein-coupled receptor 85
219899	TBCEL	5.65914	0.00406598	+	tubulin folding cofactor E-like
284306	ZNF547	5.6751	0	+	zinc finger protein 547
84771	DDX11L2	5.68447	0.00850803	+	DEAD/H (Asp-Glu-Ala-Asp/His) box helicase 11 like 2
55559	HAUS7	5.68735	0.00416549	+	HAUS augmin-like complex, subunit 7
148252	DIRAS1	5.69231	0.002321	+	DIRAS family, GTP-binding RAS-like 1
10826	C5orf4	5.70704	0.00416549	+	chromosome 5 open reading frame 4
5031	P2RY6	5.71156	0.00691498	+	pyrimidinergic receptor P2Y, G-protein coupled, 6
10616	RBCK1	5.71511	0.00212206	+	RanBP-type and C3HC4-type zinc finger containing 1
29925	GMPPB	5.71635	0.00299162	+	GDP-mannose pyrophosphorylase B
9742	IFT140	5.71678	0.00212206	+	intraflagellar transport 140 homolog (Chlamydomonas)
79571	GCC1	5.72333	0.00363188	+	GRIP and coiled-coil domain containing 1
8078	USP5	5.74892	0.00628777	+	ubiquitin specific peptidase 5 (isopeptidase T)
136895	C7orf31	5.75233	0.00327349	+	chromosome 7 open reading frame 31
8214	DGCR6	5.75423	0.00907736	+	DiGeorge syndrome critical region gene 6
89876	C3orf15	5.75566	0.00898823	+	chromosome 3 open reading frame 15
4940	OAS3	5.76525	0.00540815	+	2'-5'-oligoadenylate synthetase 3, 100kDa
81858	SHARPIN	5.76601	0.00596083	+	SHANK-associated RH domain interactor
79654	HECTD3	5.76843	0.00363188	+	HECT domain containing E3 ubiquitin protein ligase 3
2887	GRB10	5.77156	0.00812499	+	growth factor receptor-bound protein 10
116068	LYSMD3	5.77702	0.00596083	+	LysM, putative peptidoglycan-binding, domain containing 3
197021	LCTL	5.77764	0.00406598	+	lactase-like
79603	LASS4	5.79225	0.00900994	+	LAG1 homolog, ceramide synthase 4
5195	PEX14	5.81055	0.00937673	+	peroxisomal biogenesis factor 14
9114	ATP6V0D1	5.82179	0	+	ATPase, H+ transporting, lysosomal 38kDa, V0 subunit d1
7259	TSPYL1	5.82445	0.00363188	+	TSPY-like 1
91544	UBXN11	5.83009	0.00396	+	UBX domain protein 11
7701	ZNF142	5.83756	0.002321	+	zinc finger protein 142
84342	COG8	5.8521	0.00540815	+	component of oligomeric golgi complex 8
84174	SLA2	5.85228	0.002321	+	Src-like-adaptor 2
54929	TMEM161A	5.85308	0.00628777	+	transmembrane protein 161A
26119	LDLRAP1	5.85575	0	+	low density lipoprotein receptor adaptor protein 1
10781	ZNF266	5.8785	0.00212206	+	zinc finger protein 266
11218	DDX20	5.9019	0.002321	+	DEAD (Asp-Glu-Ala-Asp) box polypeptide 20
8881	CDC16	5.90233	0.00147756	+	cell division cycle 16 homolog (S. cerevisiae)
145447	ABHD12B	5.90579	0.00596083	+	abhydrolase domain containing 12B
661	POLR3D	5.9131	0.00682197	+	polymerase (RNA) III (DNA directed) polypeptide D, 44kDa
146880	LOC146880	5.91536	0.00416549	+	Rho GTPase activating protein 27 pseudogene
5209	PFKFB3	5.91888	0.00406598	+	6-phosphofructo-2-kinase/fructose-2,6-biphosphatase 3
5631	PRPS1	5.92461	0	+	phosphoribosyl pyrophosphate synthetase 1
10623	POLR3C	5.93699	0.00476684	+	polymerase (RNA) III (DNA directed) polypeptide C (62kD)
8884	SLC5A6	5.95013	0.00363188	+	solute carrier family 5 (sodium-dependent vitamin transporter), member 6
84450	ZNF512	5.95698	0	+	zinc finger protein 512
10213	PSMD14	5.96855	0.00147756	+	proteasome (prosome, macropain) 26S subunit, non-ATPase, 14
100288486	DDX11L9	5.99916	0.00907736	+	DEAD/H (Asp-Glu-Ala-Asp/His) box helicase 11 like 9
54606	DDX56	6.0156	0.00212206	+	DEAD (Asp-Glu-Ala-Asp) box helicase 56
90933	TRIM41	6.01619	0.00348821	+	tripartite motif containing 41
56006	C19orf61	6.01885	0.00682197	+	Chromosome 19 open reading frame 61
25888	ZNF473	6.02405	0.00212206	+	zinc finger protein 473
8760	CDS2	6.04625	0.00212206	+	CDP-diacylglycerol synthase (phosphatidate cytidylyltransferase) 2
80975	TMPRSS5	6.05556	0.00628777	+	transmembrane protease, serine 5
55290	BRF2	6.0562	0.00476684	+	BRF2, subunit of RNA polymerase III transcription initiation factor, BRF1-like
10293	TRAIP	6.06686	0.00679648	+	TRAF interacting protein
54554	WDR5B	6.06889	0.002321	+	WD repeat domain 5B
2029	ENSA	6.07566	0.00273394	+	endosulfine alpha
5589	PRKCSH	6.08156	0.00596083	+	protein kinase C substrate 80K-H
983	CDK1	6.09179	0.00596083	+	cyclin-dependent kinase 1
2976	GTF3C2	6.11425	0	+	general transcription factor IIIC, polypeptide 2, beta 110kDa
348262	FAM195B	6.11812	0.00273394	+	family with sequence similarity 195, member B
5818	PVRL1	6.13824	0.00416549	+	poliovirus receptor-related 1 (herpesvirus entry mediator C)
140735	DYNLL2	6.14308	0.00691498	+	dynein, light chain, LC8-type 2
8153	RND2	6.1444	0.00812499	+	Rho family GTPase 2
155061	ZNF746	6.17385	0.00406598	+	zinc finger protein 746
80063	ATF7IP2	6.17751	0.002321	+	activating transcription factor 7 interacting protein 2
8659	ALDH4A1	6.1909	0.00628777	+	aldehyde dehydrogenase 4 family, member A1
22904	SBNO2	6.19421	0	+	strawberry notch homolog 2 (Drosophila)
100462977	MTRNR2L1	6.19585	0	+	MT-RNR2-like 1
11252	PACSIN2	6.2085	0.00363188	+	protein kinase C and casein kinase substrate in neurons 2
284391	ZNF844	6.22167	0.00529568	+	zinc finger protein 844
170463	SSBP4	6.22286	0.00907736	+	single stranded DNA binding protein 4
79586	CHPF	6.22492	0.00363188	+	chondroitin polymerizing factor
9400	RECQL5	6.22996	0.00406598	+	RecQ protein-like 5
4158	MC2R	6.24852	0.00454207	+	melanocortin 2 receptor (adrenocorticotropic hormone)
54492	NEURL1B	6.26424	0.00416549	+	neuralized homolog 1B (Drosophila)
283349	RASSF3	6.27015	0	+	Ras association (RalGDS/AF-6) domain family member 3
221496	LEMD2	6.27858	0.00327349	+	LEM domain containing 2
79723	SUV39H2	6.27883	0.00406598	+	suppressor of variegation 3-9 homolog 2 (Drosophila)
29785	CYP2S1	6.27936	0.00299162	+	cytochrome P450, family 2, subfamily S, polypeptide 1
64146	PDF	6.27984	0.00147756	+	peptide deformylase (mitochondrial)
899	CCNF	6.2812	0.00348821	+	cyclin F
2997	GYS1	6.2824	0.002321	+	glycogen synthase 1 (muscle)
134111	UBE2QL1	6.3129	0.00850803	+	ubiquitin-conjugating enzyme E2Q family-like 1
388507	ZNF788	6.32928	0.00363188	+	zinc finger family member 788
7726	TRIM26	6.33166	0.00454207	+	tripartite motif containing 26
163050	ZNF564	6.34387	0	+	zinc finger protein 564
55624	POMGNT1	6.34568	0	+	protein O-linked mannose beta1,2-N-acetylglucosaminyltransferase
148137	C19orf55	6.35294	0	+	chromosome 19 open reading frame 55
10231	RCAN2	6.36544	0.00628777	+	regulator of calcineurin 2
3964	LGALS8	6.36862	0.00363188	+	lectin, galactoside-binding, soluble, 8
63916	ELMO2	6.37849	0.00273394	+	engulfment and cell motility 2
27069	GHITM	6.38971	0.00759945	+	growth hormone inducible transmembrane protein
10783	NEK6	6.40095	0.0077855	+	NIMA (never in mitosis gene a)-related kinase 6
6810	STX4	6.42496	0.00273394	+	syntaxin 4
26093	CCDC9	6.42664	0.00416549	+	coiled-coil domain containing 9
100463482	MTRNR2L6	6.42862	0	+	MT-RNR2-like 6
10755	GIPC1	6.43682	0.00212206	+	GIPC PDZ domain containing family, member 1
48	ACO1	6.44277	0.00993627	+	aconitase 1, soluble
2819	GPD1	6.44894	0.0077855	+	glycerol-3-phosphate dehydrogenase 1 (soluble)
9725	TMEM63A	6.45098	0.00147756	+	transmembrane protein 63A
677801	SNORA14A	6.45128	0.002321	+	small nucleolar RNA, H/ACA box 14A
5716	PSMD10	6.45951	0.00540815	+	proteasome (prosome, macropain) 26S subunit, non-ATPase, 10
645520	FAM138A	6.47165	0.00596083	+	family with sequence similarity 138, member A
10782	ZNF274	6.47445	0.00212206	+	zinc finger protein 274
83642	SELO	6.47691	0.00416549	+	selenoprotein O
84541	KBTBD8	6.4806	0.00348821	+	kelch repeat and BTB (POZ) domain containing 8
1603	DAD1	6.48438	0.0077855	+	defender against cell death 1
126299	ZNF428	6.49194	0.00212206	+	zinc finger protein 428
118424	UBE2J2	6.53681	0.00212206	+	ubiquitin-conjugating enzyme E2, J2
55611	OTUB1	6.54073	0.00454207	+	OTU domain, ubiquitin aldehyde binding 1
8690	JRKL	6.54965	0.002321	+	jerky homolog-like (mouse)
54903	MKS1	6.55667	0.00299162	+	Meckel syndrome, type 1
55616	ASAP3	6.56342	0.00299162	+	ArfGAP with SH3 domain, ankyrin repeat and PH domain 3
257106	ARHGAP30	6.56994	0.00363188	+	Rho GTPase activating protein 30
23649	POLA2	6.58079	0	+	polymerase (DNA directed), alpha 2, accessory subunit
80781	COL18A1	6.59162	0.002321	+	collagen, type XVIII, alpha 1
613	BCR	6.59574	0.00327349	+	breakpoint cluster region
5128	CDK17	6.60453	0.00363188	+	cyclin-dependent kinase 17
8908	GYG2	6.61605	0.00679648	+	glycogenin 2
50814	NSDHL	6.6237	0	+	NAD(P) dependent steroid dehydrogenase-like
7556	ZNF10	6.64875	0	+	zinc finger protein 10
57649	PHF12	6.71655	0.00363188	+	PHD finger protein 12
9413	FAM189A2	6.71735	0	+	family with sequence similarity 189, member A2
53947	A4GALT	6.72374	0.00416549	+	alpha 1,4-galactosyltransferase
9920	KBTBD11	6.73328	0.00416549	+	kelch repeat and BTB (POZ) domain containing 11
9670	IPO13	6.73379	0.00299162	+	importin 13
11188	NISCH	6.75612	0	+	nischarin
80007	C10orf88	6.76946	0.00476684	+	chromosome 10 open reading frame 88
10469	TIMM44	6.77312	0.002321	+	translocase of inner mitochondrial membrane 44 homolog (yeast)
92335	STRADA	6.78598	0.00679648	+	STE20-related kinase adaptor alpha
51603	METTL13	6.82912	0	+	methyltransferase like 13
23017	FAIM2	6.83361	0.00212206	+	Fas apoptotic inhibitory molecule 2
11247	NXPH4	6.83712	0	+	neurexophilin 4
283078	MKX	6.84848	0.00273394	+	mohawk homeobox
9443	MED7	6.85236	0.00596083	+	mediator complex subunit 7
9344	TAOK2	6.85397	0	+	TAO kinase 2
5780	PTPN9	6.85631	0.00147756	+	protein tyrosine phosphatase, non-receptor type 9
726	CAPN5	6.86092	0.00406598	+	calpain 5
55362	TMEM63B	6.90635	0.00212206	+	transmembrane protein 63B
284370	ZNF615	6.90899	0.00299162	+	zinc finger protein 615
63946	DMRTC2	6.93671	0.00553046	+	DMRT-like family C2
144568	A2ML1	6.97844	0.00476684	+	alpha-2-macroglobulin-like 1
72	ACTG2	6.97912	0.00363188	+	actin, gamma 2, smooth muscle, enteric
5833	PCYT2	6.99048	0.00396	+	phosphate cytidylyltransferase 2, ethanolamine
7691	ZNF132	6.99344	0.00907736	+	zinc finger protein 132
6992	PPP1R11	6.9956	0	+	protein phosphatase 1, regulatory (inhibitor) subunit 11
89884	LHX4	7.01646	0.00212206	+	LIM homeobox 4
94025	MUC16	7.02833	0.00809793	+	mucin 16, cell surface associated
4034	LRCH4	7.04621	0.00147756	+	leucine-rich repeats and calponin homology (CH) domain containing 4
6737	TRIM21	7.04969	0.002321	+	tripartite motif containing 21
57332	CBX8	7.05302	0.00476684	+	chromobox homolog 8
7135	TNNI1	7.06715	0.00406598	+	troponin I type 1 (skeletal, slow)
5878	RAB5C	7.10506	0	+	RAB5C, member RAS oncogene family
8704	B4GALT2	7.1271	0.00809793	+	UDP-Gal:betaGlcNAc beta 1,4- galactosyltransferase, polypeptide 2
57591	MKL1	7.12863	0.0091949	+	megakaryoblastic leukemia (translocation) 1
617	BCS1L	7.13042	0.00540815	+	BCS1-like (S. cerevisiae)
84876	ORAI1	7.13621	0.00809793	+	ORAI calcium release-activated calcium modulator 1
89870	TRIM15	7.14444	0.00850803	+	tripartite motif containing 15
55665	URGCP	7.15348	0.002321	+	upregulator of cell proliferation
85455	DISP2	7.16876	0.00299162	+	dispatched homolog 2 (Drosophila)
122769	PPIL5	7.18103	0.00273394	+	Peptidylprolyl isomerase (cyclophilin)-like 5
23125	CAMTA2	7.1822	0.002321	+	calmodulin binding transcription activator 2
27153	ZNF777	7.19135	0.00363188	+	zinc finger protein 777
4885	NPTX2	7.21196	0.00396	+	neuronal pentraxin II
83850	ESYT3	7.2126	0	+	extended synaptotagmin-like protein 3
3633	INPP5B	7.23636	0.00900994	+	inositol polyphosphate-5-phosphatase, 75kDa
51507	C20orf43	7.23858	0	+	chromosome 20 open reading frame 43
55466	DNAJA4	7.24777	0.00363188	+	DnaJ (Hsp40) homolog, subfamily A, member 4
55552	ZNF823	7.24895	0.00147756	+	zinc finger protein 823
6426	SRSF1	7.25681	0.00212206	+	serine/arginine-rich splicing factor 1
54733	SLC35F2	7.29474	0.00443268	+	solute carrier family 35, member F2
25891	PAMR1	7.29587	0.00529568	+	peptidase domain containing associated with muscle regeneration 1
1209	CLPTM1	7.33345	0.00396	+	cleft lip and palate associated transmembrane protein 1
9368	SLC9A3R1	7.34406	0.00416549	+	solute carrier family 9, subfamily A (NHE3, cation proton antiporter 3), member 3 regulator 1
84516	DCTN5	7.35428	0.00454207	+	dynactin 5 (p25)
27291	C10orf28	7.36494	0.00529568	+	Chromosome 10 open reading frame 28
2319	FLOT2	7.388	0.00476684	+	flotillin 2
54870	QRICH1	7.40147	0.002321	+	glutamine-rich 1
9654	TTLL4	7.40544	0.002321	+	tubulin tyrosine ligase-like family, member 4
83743	GRWD1	7.40659	0.00147756	+	glutamate-rich WD repeat containing 1
8938	BAIAP3	7.41021	0.00416549	+	BAI1-associated protein 3
56945	MRPS22	7.41468	0.00416549	+	mitochondrial ribosomal protein S22
1855	DVL1	7.42829	0.00212206	+	dishevelled, dsh homolog 1 (Drosophila)
3563	IL3RA	7.43132	0.002321	+	interleukin 3 receptor, alpha (low affinity)
115572	FAM46B	7.44966	0.00273394	+	family with sequence similarity 46, member B
347735	SERINC2	7.45139	0.00299162	+	serine incorporator 2
57805	KIAA1967	7.4575	0.002321	+	KIAA1967
55379	LRRC59	7.46198	0.00299162	+	leucine rich repeat containing 59
84939	MUM1	7.46766	0.00363188	+	melanoma associated antigen (mutated) 1
55072	RNF31	7.47486	0.002321	+	ring finger protein 31
128866	CHMP4B	7.48183	0.0091949	+	charged multivesicular body protein 4B
7596	ZNF45	7.48749	0.00406598	+	zinc finger protein 45
4174	MCM5	7.49108	0.00299162	+	minichromosome maintenance complex component 5
51271	UBAP1	7.50073	0.00212206	+	ubiquitin associated protein 1
9019	MPZL1	7.52852	0.00406598	+	myelin protein zero-like 1
53838	C11orf24	7.56732	0	+	chromosome 11 open reading frame 24
84164	ASCC2	7.5752	0	+	activating signal cointegrator 1 complex subunit 2
2521	FUS	7.5753	0.00596083	+	fused in sarcoma
5493	PPL	7.5902	0.00443268	+	periplakin
6388	SDF2	7.59804	0	+	stromal cell-derived factor 2
79020	C7orf25	7.63521	0.00679648	+	chromosome 7 open reading frame 25
653499	LGALS7B	7.64409	0.002321	+	lectin, galactoside-binding, soluble, 7B
4200	ME2	7.66582	0.00615352	+	malic enzyme 2, NAD(+)-dependent, mitochondrial
64132	XYLT2	7.67463	0.0091949	+	xylosyltransferase II
57212	KIAA0495	7.6842	0.002321	+	KIAA0495
23139	MAST2	7.71526	0.00299162	+	microtubule associated serine/threonine kinase 2
11143	MYST2	7.71681	0.00273394	+	MYST histone acetyltransferase 2
8178	ELL	7.72555	0.00993627	+	elongation factor RNA polymerase II
7138	TNNT1	7.72632	0.002321	+	troponin T type 1 (skeletal, slow)
6884	TAF13	7.75071	0.00900994	+	TAF13 RNA polymerase II, TATA box binding protein (TBP)-associated factor, 18kDa
51343	FZR1	7.79017	0.00596083	+	fizzy/cell division cycle 20 related 1 (Drosophila)
29985	SLC39A3	7.7966	0.00325236	+	solute carrier family 39 (zinc transporter), member 3
79178	THTPA	7.83212	0	+	thiamine triphosphatase
441172	FLJ46906	7.83473	0.00212206	+	uncharacterized LOC441172
27183	VPS4A	7.8476	0.00406598	+	vacuolar protein sorting 4 homolog A (S. cerevisiae)
57662	KIAA1543	7.8552	0.002321	+	KIAA1543
6536	SLC6A9	7.85652	0.002321	+	solute carrier family 6 (neurotransmitter transporter, glycine), member 9
57555	NLGN2	7.86156	0.00930868	+	neuroligin 2
3714	JAG2	7.86166	0.00147756	+	jagged 2
542767	PCOTH	7.90448	0.00682197	+	Prostate collagen triple helix
140832	WFDC10A	7.92492	0.0077855	+	WAP four-disulfide core domain 10A
23133	PHF8	7.93796	0	+	PHD finger protein 8
9846	GAB2	7.95579	0	+	GRB2-associated binding protein 2
1663	DDX11	7.96545	0	+	DEAD/H (Asp-Glu-Ala-Asp/His) box helicase 11
135935	NOBOX	7.96672	0.00628777	+	NOBOX oogenesis homeobox
26030	PLEKHG3	7.97787	0.00147756	+	pleckstrin homology domain containing, family G (with RhoGef domain) member 3
7023	TFAP4	7.99336	0.00993627	+	transcription factor AP-4 (activating enhancer binding protein 4)
80169	C17orf68	7.99889	0	+	Chromosome 17 open reading frame 68
64319	FBRS	8.00635	0.00212206	+	fibrosin
84879	MFSD2A	8.0198	0.00363188	+	major facilitator superfamily domain containing 2A
7542	ZFPL1	8.02154	0.00809793	+	zinc finger protein-like 1
89796	NAV1	8.0471	0.00406598	+	neuron navigator 1
284443	ZNF493	8.05035	0.00273394	+	zinc finger protein 493
79415	C17orf62	8.05341	0.00299162	+	chromosome 17 open reading frame 62
11033	ADAP1	8.06081	0.00860562	+	ArfGAP with dual PH domains 1
5371	PML	8.07182	0.00299162	+	promyelocytic leukemia
23241	PACS2	8.0794	0.002321	+	phosphofurin acidic cluster sorting protein 2
64236	PDLIM2	8.08082	0.002321	+	PDZ and LIM domain 2 (mystique)
54498	SMOX	8.115	0.00682197	+	spermine oxidase
1453	CSNK1D	8.12135	0.00299162	+	casein kinase 1, delta
57862	ZNF410	8.1412	0.00476684	+	zinc finger protein 410
29062	WDR91	8.15477	0.00628777	+	WD repeat domain 91
55135	WRAP53	8.16789	0	+	WD repeat containing, antisense to TP53
84079	ANKRD27	8.16864	0.00363188	+	ankyrin repeat domain 27 (VPS9 domain)
54982	CLN6	8.17199	0.00212206	+	ceroid-lipofuscinosis, neuronal 6, late infantile, variant
51526	C20orf111	8.17313	0.00416549	+	chromosome 20 open reading frame 111
10224	ZNF443	8.19218	0.00540815	+	zinc finger protein 443
114904	C1QTNF6	8.19702	0.00406598	+	C1q and tumor necrosis factor related protein 6
11236	RNF139	8.24022	0	+	ring finger protein 139
55116	TMEM39B	8.26437	0.00327349	+	transmembrane protein 39B
9810	RNF40	8.26516	0.00540815	+	ring finger protein 40, E3 ubiquitin protein ligase
342979	PALM3	8.27032	0.00406598	+	paralemmin 3
57799	RAB40C	8.27365	0.00147756	+	RAB40C, member RAS oncogene family
56834	GPR137	8.28386	0.00212206	+	G protein-coupled receptor 137
55721	IQCC	8.29445	0.00900994	+	IQ motif containing C
55009	C19orf24	8.30879	0	+	chromosome 19 open reading frame 24
7919	BAT1	8.31457	0	+	HLA-B associated transcript 1
388561	ZNF761	8.3299	0.00363188	+	zinc finger protein 761
55128	TRIM68	8.43901	0.00327349	+	tripartite motif containing 68
90326	THAP3	8.44166	0.00363188	+	THAP domain containing, apoptosis associated protein 3
16	AARS	8.47175	0.0091949	+	alanyl-tRNA synthetase
23062	GGA2	8.47555	0.00212206	+	golgi-associated, gamma adaptin ear containing, ARF binding protein 2
55615	PRR5	8.52037	0	+	proline rich 5 (renal)
84717	HDGFRP2	8.52433	0	+	hepatoma-derived growth factor-related protein 2
11156	PTP4A3	8.53081	0.00682197	+	protein tyrosine phosphatase type IVA, member 3
51276	ZNF571	8.54339	0	+	zinc finger protein 571
728927	ZNF736	8.57183	0.00812499	+	zinc finger protein 736
9491	PSMF1	8.6066	0.00628777	+	proteasome (prosome, macropain) inhibitor subunit 1 (PI31)
7566	ZNF18	8.60679	0	+	zinc finger protein 18
2288	FKBP4	8.62399	0	+	FK506 binding protein 4, 59kDa
144110	TMEM86A	8.65897	0.00147756	+	transmembrane protein 86A
10514	MYBBP1A	8.71792	0	+	MYB binding protein (P160) 1a
58986	TMEM8A	8.766	0.00898823	+	transmembrane protein 8A
28976	ACAD9	8.7877	0.00900994	+	acyl-CoA dehydrogenase family, member 9
29127	RACGAP1	8.80965	0	+	Rac GTPase activating protein 1
57701	NCKAP5L	8.81631	0.00147756	+	NCK-associated protein 5-like
9318	COPS2	8.86457	0	+	COP9 constitutive photomorphogenic homolog subunit 2 (Arabidopsis)
5129	CDK18	8.88172	0.00596083	+	cyclin-dependent kinase 18
6697	SPR	8.88571	0.00147756	+	sepiapterin reductase (7,8-dihydrobiopterin:NADP+ oxidoreductase)
283777	FAM169B	8.91697	0.00812499	+	family with sequence similarity 169, member B
2079	ERH	8.93056	0.00679648	+	enhancer of rudimentary homolog (Drosophila)
10383	TUBB2C	8.93601	0.00212206	+	Tubulin, beta 2C
126374	WTIP	8.96477	0.00596083	+	Wilms tumor 1 interacting protein
55954	ZMAT5	8.97809	0.00363188	+	zinc finger, matrin-type 5
84337	ELOF1	8.98626	0.00212206	+	elongation factor 1 homolog (S. cerevisiae)
25885	POLR1A	8.99412	0.00212206	+	polymerase (RNA) I polypeptide A, 194kDa
2907	GRINA	9.00232	0.00406598	+	glutamate receptor, ionotropic, N-methyl D-aspartate-associated protein 1 (glutamate binding)
221955	DAGLB	9.05903	0.002321	+	diacylglycerol lipase, beta
93517	SDR42E1	9.09096	0.00147756	+	short chain dehydrogenase/reductase family 42E, member 1
3177	SLC29A2	9.11121	0.00416549	+	solute carrier family 29 (nucleoside transporters), member 2
29099	COMMD9	9.14903	0.002321	+	COMM domain containing 9
56181	FAM54B	9.17914	0.00212206	+	family with sequence similarity 54, member B
79797	ZNF408	9.18394	0.00461831	+	zinc finger protein 408
200014	CC2D1B	9.20376	0.00147756	+	coiled-coil and C2 domain containing 1B
5211	PFKL	9.23721	0	+	phosphofructokinase, liver
147700	KLC3	9.24583	0.00363188	+	kinesin light chain 3
369	ARAF	9.26657	0.00299162	+	v-raf murine sarcoma 3611 viral oncogene homolog
113829	SLC35A4	9.29532	0.00628777	+	solute carrier family 35, member A4
6948	TCN2	9.30768	0.002321	+	transcobalamin II
6722	SRF	9.31802	0	+	serum response factor (c-fos serum response element-binding transcription factor)
100463486	MTRNR2L8	9.3332	0.00299162	+	MT-RNR2-like 8
26000	TBC1D10B	9.33747	0	+	TBC1 domain family, member 10B
84520	C14orf142	9.35453	0.00416549	+	chromosome 14 open reading frame 142
124976	SPNS2	9.3563	0.0077855	+	spinster homolog 2 (Drosophila)
83700	JAM3	9.35851	0.00476684	+	junctional adhesion molecule 3
55315	SLC29A3	9.36136	0.00147756	+	solute carrier family 29 (nucleoside transporters), member 3
84619	ZGPAT	9.42067	0	+	zinc finger, CCCH-type with G patch domain
9600	PITPNM1	9.42988	0.00416549	+	phosphatidylinositol transfer protein, membrane-associated 1
3297	HSF1	9.4455	0.00691498	+	heat shock transcription factor 1
92856	IMP4	9.44581	0.00553046	+	IMP4, U3 small nucleolar ribonucleoprotein, homolog (yeast)
8291	DYSF	9.45623	0.00147756	+	dysferlin, limb girdle muscular dystrophy 2B (autosomal recessive)
112398	EGLN2	9.47406	0	+	egl nine homolog 2 (C. elegans)
26502	NARF	9.47554	0.00596083	+	nuclear prelamin A recognition factor
164633	CABP7	9.48707	0.00406598	+	calcium binding protein 7
7371	UCK2	9.51254	0.00553046	+	uridine-cytidine kinase 2
51247	PAIP2	9.51314	0.00540815	+	poly(A) binding protein interacting protein 2
25930	PTPN23	9.54	0.00363188	+	protein tyrosine phosphatase, non-receptor type 23
133957	CCDC127	9.55036	0.002321	+	coiled-coil domain containing 127
26133	TRPC4AP	9.56946	0	+	transient receptor potential cation channel, subfamily C, member 4 associated protein
90864	SPSB3	9.6535	0.00273394	+	splA/ryanodine receptor domain and SOCS box containing 3
2068	ERCC2	9.67307	0.00273394	+	excision repair cross-complementing rodent repair deficiency, complementation group 2
152687	ZNF595	9.68216	0.002321	+	zinc finger protein 595
2475	MTOR	9.71932	0.00273394	+	mechanistic target of rapamycin (serine/threonine kinase)
60492	CCDC90B	9.75415	0.002321	+	coiled-coil domain containing 90B
55324	ABCF3	9.78729	0.00691498	+	ATP-binding cassette, sub-family F (GCN20), member 3
29035	C16orf72	9.78802	0.00212206	+	chromosome 16 open reading frame 72
55140	ELP3	9.8092	0.00363188	+	elongation protein 3 homolog (S. cerevisiae)
1802	DPH2	9.82051	0.00212206	+	DPH2 homolog (S. cerevisiae)
89846	FGD3	9.83055	0.00993627	+	FYVE, RhoGEF and PH domain containing 3
284459	HKR1	9.835	0.0077855	+	HKR1, GLI-Kruppel zinc finger family member
9755	TBKBP1	9.84067	0.00406598	+	TBK1 binding protein 1
8220	DGCR14	9.88158	0.00759945	+	DiGeorge syndrome critical region gene 14
3305	HSPA1L	9.90376	0.00454207	+	heat shock 70kDa protein 1-like
57572	DOCK6	9.91101	0.00860562	+	dedicator of cytokinesis 6
10084	PQBP1	9.91979	0.00540815	+	polyglutamine binding protein 1
26152	ZNF337	9.94496	0	+	zinc finger protein 337
4296	MAP3K11	10.0723	0	+	mitogen-activated protein kinase kinase kinase 11
5719	PSMD13	10.0857	0.00596083	+	proteasome (prosome, macropain) 26S subunit, non-ATPase, 13
51087	YBX2	10.1017	0.00273394	+	Y box binding protein 2
320	APBA1	10.2445	0.00937673	+	amyloid beta (A4) precursor protein-binding, family A, member 1
53	ACP2	10.2613	0.00299162	+	acid phosphatase 2, lysosomal
226	ALDOA	10.2956	0.00147756	+	aldolase A, fructose-bisphosphate
23038	WDTC1	10.308	0.00212206	+	WD and tetratricopeptide repeats 1
84335	AKT1S1	10.3458	0	+	AKT1 substrate 1 (proline-rich)
593	BCKDHA	10.3517	0.00553046	+	branched chain keto acid dehydrogenase E1, alpha polypeptide
84850	C9orf70	10.433	0.00212206	+	Chromosome 9 open reading frame 70
10452	TOMM40	10.4858	0.00648376	+	translocase of outer mitochondrial membrane 40 homolog (yeast)
55192	DNAJC17	10.4872	0.00327349	+	DnaJ (Hsp40) homolog, subfamily C, member 17
27124	INPP5J	10.4905	0.0091949	+	inositol polyphosphate-5-phosphatase J
399664	MEX3D	10.552	0.00147756	+	mex-3 homolog D (C. elegans)
6604	SMARCD3	10.6548	0.00809793	+	SWI/SNF related, matrix associated, actin dependent regulator of chromatin, subfamily d, member 3
374875	HSD11B1L	10.6651	0.00540815	+	hydroxysteroid (11-beta) dehydrogenase 1-like
2580	GAK	10.7042	0.00691498	+	cyclin G associated kinase
26097	C1orf77	10.7596	0.00406598	+	Chromosome 1 open reading frame 77
100379224	LOC100379224	10.829	0.00299162	+	uncharacterized LOC100379224
116835	HSPA12B	10.8334	0.00937673	+	heat shock 70kD protein 12B
374654	KIF7	10.9075	0.00363188	+	kinesin family member 7
7633	ZNF79	10.9087	0.00667113	+	zinc finger protein 79
80823	BHLHB9	10.9121	0.00147756	+	basic helix-loop-helix domain containing, class B, 9
10652	YKT6	10.9547	0.00147756	+	YKT6 v-SNARE homolog (S. cerevisiae)
2018	EMX2	10.96	0.00809793	+	empty spiracles homeobox 2
9640	ZNF592	10.9701	0.002321	+	zinc finger protein 592
254531	LPCAT4	10.9762	0.00691498	+	lysophosphatidylcholine acyltransferase 4
22880	MORC2	11.0081	0.00396	+	MORC family CW-type zinc finger 2
114044	MCM3APAS	11.0493	0.002321	+	Minichromosome maintenance complex component 3 associated protein antisense
9092	SART1	11.1022	0.00615352	+	squamous cell carcinoma antigen recognized by T cells
10086	HHLA1	11.1177	0.00679648	+	HERV-H LTR-associating 1
1020	CDK5	11.1648	0.002321	+	cyclin-dependent kinase 5
56257	MEPCE	11.2708	0.00212206	+	methylphosphate capping enzyme
63925	ZNF335	11.2766	0	+	zinc finger protein 335
100462981	MTRNR2L2	11.2905	0.00363188	+	MT-RNR2-like 2
11321	GPN1	11.3202	0.00900994	+	GPN-loop GTPase 1
55626	AMBRA1	11.3468	0.00327349	+	autophagy/beclin-1 regulator 1
7711	ZNF155	11.5839	0.00363188	+	zinc finger protein 155
64755	C16orf58	11.589	0	+	chromosome 16 open reading frame 58
171017	ZNF384	11.6113	0.00937673	+	zinc finger protein 384
7453	WARS	11.6126	0.002321	+	tryptophanyl-tRNA synthetase
148709	LOC148709	11.7434	0.00930868	+	actin pseudogene
10105	PPIF	11.7593	0.00273394	+	peptidylprolyl isomerase F
10865	ARID5A	11.8219	0.00147756	+	AT rich interactive domain 5A (MRF1-like)
7567	ZNF19	11.8555	0.00682197	+	zinc finger protein 19
79080	CCDC86	11.8733	0.002321	+	coiled-coil domain containing 86
63876	PKNOX2	11.8813	0.00299162	+	PBX/knotted 1 homeobox 2
4221	MEN1	11.8894	0	+	multiple endocrine neoplasia I
29882	ANAPC2	11.9188	0.00396	+	anaphase promoting complex subunit 2
84687	PPP1R9B	11.9226	0	+	protein phosphatase 1, regulatory subunit 9B
51726	DNAJB11	11.9694	0.00147756	+	DnaJ (Hsp40) homolog, subfamily B, member 11
5866	RAB3IL1	11.9888	0.00299162	+	RAB3A interacting protein (rabin3)-like 1
8928	FOXH1	12.0124	0.00898823	+	forkhead box H1
8140	SLC7A5	12.0663	0.00993627	+	solute carrier family 7 (amino acid transporter light chain, L system), member 5
55683	KIAA1310	12.1209	0.002321	+	KIAA1310
54849	DEF8	12.1211	0	+	differentially expressed in FDCP 8 homolog (mouse)
149603	RNF187	12.1417	0.00212206	+	ring finger protein 187
147808	ZNF784	12.1445	0.00809793	+	zinc finger protein 784
5296	PIK3R2	12.1453	0.00147756	+	phosphoinositide-3-kinase, regulatory subunit 2 (beta)
57210	SLC45A4	12.1774	0.00363188	+	solute carrier family 45, member 4
440	ASNS	12.1983	0.00299162	+	asparagine synthetase (glutamine-hydrolyzing)
23580	CDC42EP4	12.2213	0.00648376	+	CDC42 effector protein (Rho GTPase binding) 4
51204	TACO1	12.2294	0.00212206	+	translational activator of mitochondrially encoded cytochrome c oxidase I
7786	MAP3K12	12.2645	0.00596083	+	mitogen-activated protein kinase kinase kinase 12
24144	TFIP11	12.3486	0.002321	+	tuftelin interacting protein 11
83959	SLC4A11	12.4862	0.002321	+	solute carrier family 4, sodium borate transporter, member 11
388650	FAM69A	12.5024	0.00809793	+	family with sequence similarity 69, member A
80709	AKNA	12.525	0.002321	+	AT-hook transcription factor
57479	PRR12	12.5495	0.002321	+	proline rich 12
90203	SNX21	12.5646	0	+	sorting nexin family member 21
79734	KCTD17	12.5777	0.00327349	+	potassium channel tetramerisation domain containing 17
28231	SLCO4A1	12.5876	0	+	solute carrier organic anion transporter family, member 4A1
1944	EFNA3	12.7426	0.00596083	+	ephrin-A3
7709	ZBTB17	12.9156	0.002321	+	zinc finger and BTB domain containing 17
50651	SLC45A1	13.0411	0.00273394	+	solute carrier family 45, member 1
5426	POLE	13.1296	0.00212206	+	polymerase (DNA directed), epsilon, catalytic subunit
5986	RFNG	13.1856	0	+	RFNG O-fucosylpeptide 3-beta-N-acetylglucosaminyltransferase
64777	RMND5B	13.2853	0.00461831	+	required for meiotic nuclear division 5 homolog B (S. cerevisiae)
6941	TCF19	13.3464	0.00147756	+	transcription factor 19
55716	LMBR1L	13.4905	0	+	limb region 1 homolog (mouse)-like
10794	ZNF460	13.5485	0.002321	+	zinc finger protein 460
2874	GPS2	13.8323	0.00212206	+	G protein pathway suppressor 2
7584	ZNF35	13.868	0.00930868	+	zinc finger protein 35
6829	SUPT5H	13.9168	0.002321	+	suppressor of Ty 5 homolog (S. cerevisiae)
126526	C19orf47	13.997	0	+	chromosome 19 open reading frame 47
79637	ARMC7	14.0234	0.00147756	+	armadillo repeat containing 7
6456	SH3GL2	14.038	0.00212206	+	SH3-domain GRB2-like 2
22937	SCAP	14.0562	0.002321	+	SREBF chaperone
1613	DAPK3	14.3722	0.00406598	+	death-associated protein kinase 3
57156	TMEM63C	14.397	0.00212206	+	transmembrane protein 63C
126695	C1orf172	14.5397	0.00937673	+	chromosome 1 open reading frame 172
100170841	C17orf96	14.688	0.00363188	+	chromosome 17 open reading frame 96
23053	KIAA0913	14.7478	0.00212206	+	KIAA0913
6300	MAPK12	14.7506	0.00273394	+	mitogen-activated protein kinase 12
1978	EIF4EBP1	14.8817	0.00809793	+	eukaryotic translation initiation factor 4E binding protein 1
9831	ZNF623	15.1399	0.00212206	+	zinc finger protein 623
126295	ZNF57	15.2661	0.00406598	+	zinc finger protein 57
55200	PLEKHG6	15.2718	0.00147756	+	pleckstrin homology domain containing, family G (with RhoGef domain) member 6
9726	ZNF646	15.3178	0.00540815	+	zinc finger protein 646
23217	ZFR2	15.4354	0.00147756	+	zinc finger RNA binding protein 2
55298	RNF121	15.4387	0.00679648	+	ring finger protein 121
7767	ZNF224	15.4462	0	+	zinc finger protein 224
9641	IKBKE	15.5302	0.00212206	+	inhibitor of kappa light polypeptide gene enhancer in B-cells, kinase epsilon
51517	NCKIPSD	15.5555	0.00299162	+	NCK interacting protein with SH3 domain
54455	FBXO42	15.5772	0.00212206	+	F-box protein 42
8525	DGKZ	15.6408	0.00299162	+	diacylglycerol kinase, zeta
57513	CASKIN2	15.7716	0.00299162	+	CASK interacting protein 2
2305	FOXM1	15.857	0.00147756	+	forkhead box M1
84444	DOT1L	15.9398	0.00363188	+	DOT1-like, histone H3 methyltransferase (S. cerevisiae)
56063	C1orf91	16.0025	0.00596083	+	Chromosome 1 open reading frame 91
112939	NACC1	16.0511	0	+	nucleus accumbens associated 1, BEN and BTB (POZ) domain containing
64926	RASAL3	16.053	0.00553046	+	RAS protein activator like 3
85409	NKD2	16.091	0.00327349	+	naked cuticle homolog 2 (Drosophila)
10938	EHD1	16.1352	0.00363188	+	EH-domain containing 1
7916	BAT2	16.1539	0.002321	+	HLA-B associated transcript 2
283219	KCTD21	16.2092	0.00406598	+	potassium channel tetramerisation domain containing 21
23359	FAM189A1	16.3009	0.00212206	+	family with sequence similarity 189, member A1
55844	PPP2R2D	16.5398	0.00596083	+	protein phosphatase 2, regulatory subunit B, delta
63922	CHTF18	16.5715	0.00363188	+	CTF18, chromosome transmission fidelity factor 18 homolog (S. cerevisiae)
79845	RNF122	16.5956	0.00147756	+	ring finger protein 122
55281	TMEM140	16.8161	0.00596083	+	transmembrane protein 140
8799	PEX11B	17.0947	0	+	peroxisomal biogenesis factor 11 beta
78996	C7orf49	17.1261	0	+	chromosome 7 open reading frame 49
9136	RRP9	17.1601	0.00809793	+	ribosomal RNA processing 9, small subunit (SSU) processome component, homolog (yeast)
8365	HIST1H4H	17.4922	0.00900994	+	histone cluster 1, H4h
5528	PPP2R5D	17.6554	0.00147756	+	protein phosphatase 2, regulatory subunit B', delta
3337	DNAJB1	17.8647	0.002321	+	DnaJ (Hsp40) homolog, subfamily B, member 1
27231	ITGB1BP3	17.9311	0.00363188	+	Integrin beta 1 binding protein 3
124402	FAM100A	18.1013	0.00812499	+	family with sequence similarity 100, member A
55957	LIN37	18.2029	0.00212206	+	lin-37 homolog (C. elegans)
9322	TRIP10	18.3129	0.00812499	+	thyroid hormone receptor interactor 10
9325	TRIP4	18.6471	0.00615352	+	thyroid hormone receptor interactor 4
10025	MED16	18.7169	0.00147756	+	mediator complex subunit 16
5337	PLD1	18.9987	0.00812499	+	phospholipase D1, phosphatidylcholine-specific
85359	DGCR6L	19.6648	0.00540815	+	DiGeorge syndrome critical region gene 6-like
6753	SSTR3	19.6703	0.00809793	+	somatostatin receptor 3
127002	ATXN7L2	19.6722	0.00299162	+	ataxin 7-like 2
55662	HIF1AN	19.7271	0	+	hypoxia inducible factor 1, alpha subunit inhibitor
5585	PKN1	19.8086	0.00416549	+	protein kinase N1
3838	KPNA2	19.8967	0.00553046	+	karyopherin alpha 2 (RAG cohort 1, importin alpha 1)
5097	PCDH1	20.5747	0.00147756	+	protocadherin 1
56949	XAB2	20.5773	0	+	XPA binding protein 2
23381	SMG5	21.2292	0	+	smg-5 homolog, nonsense mediated mRNA decay factor (C. elegans)
35	ACADS	21.8567	0.00596083	+	acyl-CoA dehydrogenase, C-2 to C-3 short chain
6305	SBF1	21.9307	0.00147756	+	SET binding factor 1
582	BBS1	21.9534	0.00406598	+	Bardet-Biedl syndrome 1
56905	C15orf39	22.3653	0	+	chromosome 15 open reading frame 39
7391	USF1	22.4084	0.00416549	+	upstream transcription factor 1
23203	PMPCA	22.832	0.00691498	+	peptidase (mitochondrial processing) alpha
4839	NOP2	23.1462	0	+	NOP2 nucleolar protein homolog (yeast)
26168	SENP3	23.4596	0.00327349	+	SUMO1/sentrin/SMT3 specific peptidase 3
162989	DEDD2	23.6264	0	+	death effector domain containing 2
54867	TMEM214	24.0548	0	+	transmembrane protein 214
10957	PNRC1	24.2058	0.00363188	+	proline-rich nuclear receptor coactivator 1
1465	CSRP1	24.3083	0.00812499	+	cysteine and glycine-rich protein 1
337875	HIST2H2BA	24.3206	0.00682197	+	histone cluster 2, H2ba (pseudogene)
7775	ZNF232	24.648	0	+	zinc finger protein 232
57176	VARS2	24.6841	0.002321	+	valyl-tRNA synthetase 2, mitochondrial (putative)
55231	CCDC87	25.3279	0.00907736	+	coiled-coil domain containing 87
57102	C12orf4	25.6889	0.00443268	+	chromosome 12 open reading frame 4
55659	ZNF416	25.8667	0	+	zinc finger protein 416
51385	ZNF589	26.156	0.00476684	+	zinc finger protein 589
79175	ZNF343	27.2179	0	+	zinc finger protein 343
29763	PACSIN3	27.313	0.00615352	+	protein kinase C and casein kinase substrate in neurons 3
11311	VPS45	28.62	0	+	vacuolar protein sorting 45 homolog (S. cerevisiae)
21	ABCA3	29.0463	0.00406598	+	ATP-binding cassette, sub-family A (ABC1), member 3
57592	ZNF687	29.2827	0.00648376	+	zinc finger protein 687
257203	DSCR9	31.6796	0.00553046	+	Down syndrome critical region gene 9 (non-protein coding)
26175	C14orf109	32.0919	0.00327349	+	chromosome 14 open reading frame 109
90990	KIFC2	32.1865	0.00147756	+	kinesin family member C2
28227	PPP2R3B	34.4984	0.00212206	+	protein phosphatase 2, regulatory subunit B'', beta
55008	HERC6	36.4646	0.002321	+	HECT and RLD domain containing E3 ubiquitin protein ligase family member 6
283987	C17orf28	38.6166	0.00993627	+	chromosome 17 open reading frame 28
487	ATP2A1	40.3677	0.00898823	+	ATPase, Ca++ transporting, cardiac muscle, fast twitch 1
100008587	RN5-8S1	40.3738	0.00212206	+	RNA, 5.8S ribosomal 1
10815	CPLX1	42.7277	0.00476684	+	complexin 1
8187	ZNF239	45.8306	0.00993627	+	zinc finger protein 239
619383	SCARNA9	46.8711	0.00648376	+	small Cajal body-specific RNA 9
7768	ZNF225	47.0493	0.002321	+	zinc finger protein 225
2122	MECOM	165.893	0	+	MDS1 and EVI1 complex locus
85495	RPPH1	197.16	0.00648376	+	ribonuclease P RNA component H1
6863	TAC1	0.0390801	0.0040697	-	tachykinin, precursor 1
7130	TNFAIP6	0.0650861	0.00240103	-	tumor necrosis factor, alpha-induced protein 6
653505	PPIAL4B	0.0705942	0.0090797	-	peptidylprolyl isomerase A (cyclophilin A)-like 4B
644591	PPIAL4G	0.0841881	0.0040697	-	peptidylprolyl isomerase A (cyclophilin A)-like 4G
10858	CYP46A1	0.0954052	0.00315306	-	cytochrome P450, family 46, subfamily A, polypeptide 1
341359	SYT10	0.0986429	0.00930868	-	synaptotagmin X
400710	FLJ26850	0.101969	0.00702151	-	FLJ26850 protein
8226	HDHD1	0.109144	0.00315306	-	haloacid dehalogenase-like hydrolase domain containing 1
138065	RNF183	0.109203	0.00637279	-	ring finger protein 183
100505741	SPATA1	0.11619	0.00993627	-	spermatogenesis associated 1
28978	TMEM14A	0.12231	0.00315306	-	transmembrane protein 14A
3588	IL10RB	0.135055	0.00315306	-	interleukin 10 receptor, beta
130502	TTC32	0.138915	0.0043417	-	tetratricopeptide repeat domain 32
124935	SLC43A2	0.141532	0.00689405	-	solute carrier family 43, member 2
84650	EBPL	0.144517	0.0034815	-	emopamil binding protein-like
259	AMBP	0.146978	0.00449528	-	alpha-1-microglobulin/bikunin precursor
388722	C1orf53	0.147733	0.0082202	-	chromosome 1 open reading frame 53
10462	CLEC10A	0.151138	0.0090797	-	C-type lectin domain family 10, member A
51123	ZNF706	0.153218	0.0033276	-	zinc finger protein 706
7317	UBA1	0.155669	0.00491402	-	ubiquitin-like modifier activating enzyme 1
171024	SYNPO2	0.155777	0.00993627	-	synaptopodin 2
284439	SLC25A42	0.1664	0.00554431	-	solute carrier family 25, member 42
84987	C12orf62	0.167362	0.00491402	-	Chromosome 12 open reading frame 62
374969	CCDC23	0.168087	0.00240103	-	coiled-coil domain containing 23
50485	SMARCAL1	0.173019	0.00689405	-	SWI/SNF related, matrix associated, actin dependent regulator of chromatin, subfamily a-like 1
83648	FAM167A	0.175195	0.00287134	-	family with sequence similarity 167, member A
8195	MKKS	0.176318	0.0043417	-	McKusick-Kaufman syndrome
91298	C12orf29	0.178744	0.00315306	-	chromosome 12 open reading frame 29
134285	TMEM171	0.179207	0.0043417	-	transmembrane protein 171
146330	FBXL16	0.182037	0.00697977	-	F-box and leucine-rich repeat protein 16
4832	NME3	0.187648	0.0043417	-	NME/NM23 nucleoside diphosphate kinase 3
2016	EMX1	0.187933	0.00240103	-	empty spiracles homeobox 1
1848	DUSP6	0.188843	0.0090797	-	dual specificity phosphatase 6
11232	POLG2	0.191652	0.00287134	-	polymerase (DNA directed), gamma 2, accessory subunit
51259	TMEM216	0.192235	0.0090797	-	transmembrane protein 216
51073	MRPL4	0.197048	0.00240103	-	mitochondrial ribosomal protein L4
55243	KIRREL	0.200324	0.00860562	-	kin of IRRE like (Drosophila)
280636	C11orf31	0.201917	0.00240103	-	chromosome 11 open reading frame 31
54209	TREM2	0.201998	0.0082202	-	triggering receptor expressed on myeloid cells 2
54850	FBXL12	0.202364	0.00898823	-	F-box and leucine-rich repeat protein 12
84233	TMEM126A	0.202879	0.00240103	-	transmembrane protein 126A
26578	OSTF1	0.204172	0.00315306	-	osteoclast stimulating factor 1
23557	SNAPIN	0.204878	0.0033276	-	SNAP-associated protein
255738	PCSK9	0.207764	0.0040697	-	proprotein convertase subtilisin/kexin type 9
64168	NECAB1	0.207856	0.0043417	-	N-terminal EF-hand calcium binding protein 1
54463	FAM134B	0.211095	0.00697977	-	family with sequence similarity 134, member B
1164	CKS2	0.211715	0.0043417	-	CDC28 protein kinase regulatory subunit 2
53942	CNTN5	0.211763	0.0033276	-	contactin 5
56897	WRNIP1	0.211932	0.0040697	-	Werner helicase interacting protein 1
51398	C19orf56	0.212735	0.00240103	-	Chromosome 19 open reading frame 56
49856	WDR8	0.213827	0.0043417	-	WD repeat domain 8
23593	HEBP2	0.214743	0.00993627	-	heme binding protein 2
4715	NDUFB9	0.214751	0.0036995	-	NADH dehydrogenase (ubiquinone) 1 beta subcomplex, 9, 22kDa
55022	PID1	0.217595	0	-	phosphotyrosine interaction domain containing 1
10597	TRAPPC2P1	0.218108	0.00913536	-	trafficking protein particle complex 2 pseudogene 1
387103	CENPW	0.218215	0.0040697	-	centromere protein W
3042	HBM	0.218539	0.0043417	-	hemoglobin, mu
91612	CHURC1	0.222571	0.00240103	-	churchill domain containing 1
25987	TSKU	0.228648	0.00554431	-	tsukushi small leucine rich proteoglycan homolog (Xenopus laevis)
8934	RAB7L1	0.229669	0.00860562	-	RAB7, member RAS oncogene family-like 1
4729	NDUFV2	0.230017	0.00287134	-	NADH dehydrogenase (ubiquinone) flavoprotein 2, 24kDa
6364	CCL20	0.231378	0.0060779	-	chemokine (C-C motif) ligand 20
84293	C10orf58	0.23177	0.0060779	-	Chromosome 10 open reading frame 58
80305	TRABD	0.232078	0.0090797	-	TraB domain containing
3956	LGALS1	0.233161	0.00465692	-	lectin, galactoside-binding, soluble, 1
64928	MRPL14	0.235183	0.00315306	-	mitochondrial ribosomal protein L14
51529	ANAPC11	0.236076	0.00287134	-	anaphase promoting complex subunit 11
55174	INTS10	0.236172	0.00287134	-	integrator complex subunit 10
127018	LYPLAL1	0.237857	0.00913536	-	lysophospholipase-like 1
121268	RHEBL1	0.238427	0.00554431	-	Ras homolog enriched in brain like 1
10362	HMG20B	0.238637	0.00465692	-	high mobility group 20B
51647	FAM96B	0.239242	0.0043417	-	family with sequence similarity 96, member B
27077	B9D1	0.239605	0.00465692	-	B9 protein domain 1
842	CASP9	0.240694	0.00315306	-	caspase 9, apoptosis-related cysteine peptidase
26577	PCOLCE2	0.243611	0.0040697	-	procollagen C-endopeptidase enhancer 2
374882	TMEM205	0.244582	0.00315306	-	transmembrane protein 205
56005	C19orf10	0.244937	0.00240103	-	chromosome 19 open reading frame 10
91949	COG7	0.245077	0.00240103	-	component of oligomeric golgi complex 7
149840	C20orf196	0.246725	0.00951043	-	chromosome 20 open reading frame 196
51330	TNFRSF12A	0.246874	0.0040697	-	tumor necrosis factor receptor superfamily, member 12A
114984	FLYWCH2	0.24735	0.00287134	-	FLYWCH family member 2
400410	ST20	0.247628	0.00449528	-	suppressor of tumorigenicity 20
51093	C1orf66	0.247721	0.00315306	-	Chromosome 1 open reading frame 66
9429	ABCG2	0.250153	0.0043417	-	ATP-binding cassette, sub-family G (WHITE), member 2
11315	PARK7	0.250484	0.00240103	-	parkinson protein 7
79783	C7orf10	0.250508	0.0033276	-	chromosome 7 open reading frame 10
23526	HMHA1	0.250926	0.00821005	-	histocompatibility (minor) HA-1
11020	IFT27	0.251284	0.00449528	-	intraflagellar transport 27 homolog (Chlamydomonas)
8273	SLC10A3	0.252429	0.0040697	-	solute carrier family 10 (sodium/bile acid cotransporter family), member 3
6472	SHMT2	0.254072	0.00315306	-	serine hydroxymethyltransferase 2 (mitochondrial)
51130	ASB3	0.257278	0.0033276	-	ankyrin repeat and SOCS box containing 3
4190	MDH1	0.257942	0.00315306	-	malate dehydrogenase 1, NAD (soluble)
401491	FLJ35024	0.258553	0.00315306	-	uncharacterized LOC401491
5691	PSMB3	0.258752	0.0040697	-	proteasome (prosome, macropain) subunit, beta type, 3
54093	SETD4	0.259452	0	-	SET domain containing 4
112849	C14orf149	0.259913	0.0043417	-	chromosome 14 open reading frame 149
130497	OSR1	0.260394	0.00539179	-	odd-skipped related 1 (Drosophila)
4718	NDUFC2	0.26138	0.00554431	-	NADH dehydrogenase (ubiquinone) 1, subcomplex unknown, 2, 14.5kDa
26255	PTTG3P	0.261529	0.00491402	-	pituitary tumor-transforming 3, pseudogene
55179	FAIM	0.262423	0.00315306	-	Fas apoptotic inhibitory molecule
55819	RNF130	0.26293	0.00898823	-	ring finger protein 130
9124	PDLIM1	0.263251	0	-	PDZ and LIM domain 1
131118	DNAJC19	0.264086	0.00240103	-	DnaJ (Hsp40) homolog, subfamily C, member 19
54939	COMMD4	0.264562	0.00315306	-	COMM domain containing 4
29089	UBE2T	0.266228	0.0033276	-	ubiquitin-conjugating enzyme E2T (putative)
115811	IQCD	0.266655	0.0036995	-	IQ motif containing D
374395	TMEM179B	0.266967	0.00240103	-	transmembrane protein 179B
159013	CXorf38	0.268194	0.00554431	-	chromosome X open reading frame 38
4706	NDUFAB1	0.269177	0.0040697	-	NADH dehydrogenase (ubiquinone) 1, alpha/beta subcomplex, 1, 8kDa
55520	ELAC1	0.269703	0.0040697	-	elaC homolog 1 (E. coli)
54996	MOSC2	0.270135	0.00491402	-	MOCO sulphurase C-terminal domain containing 2
79070	KDELC1	0.270261	0.00554431	-	KDEL (Lys-Asp-Glu-Leu) containing 1
1528	CYB5A	0.270386	0.00689405	-	cytochrome b5 type A (microsomal)
51690	LSM7	0.270796	0.0036995	-	LSM7 homolog, U6 small nuclear RNA associated (S. cerevisiae)
1154	CISH	0.272499	0.00454207	-	cytokine inducible SH2-containing protein
387694	SH2D4B	0.272544	0.00637279	-	SH2 domain containing 4B
255758	TCTEX1D2	0.273151	0	-	Tctex1 domain containing 2
54946	SLC41A3	0.273216	0.0082202	-	solute carrier family 41, member 3
222235	FBXL13	0.273439	0.00539179	-	F-box and leucine-rich repeat protein 13
6647	SOD1	0.273739	0.00287134	-	superoxide dismutase 1, soluble
92291	CAPN13	0.274955	0.00315306	-	calpain 13
79582	SPAG16	0.276211	0.00315306	-	sperm associated antigen 16
54442	KCTD5	0.278763	0.00315306	-	potassium channel tetramerisation domain containing 5
10922	FASTK	0.278845	0.00913536	-	Fas-activated serine/threonine kinase
1337	COX6A1	0.280545	0.00287134	-	cytochrome c oxidase subunit VIa polypeptide 1
51312	SLC25A37	0.281766	0.0040697	-	solute carrier family 25 (mitochondrial iron transporter), member 37
6620	SNCB	0.281781	0.0040697	-	synuclein, beta
51174	TUBD1	0.282083	0.00315306	-	tubulin, delta 1
7376	NR1H2	0.282634	0.0034815	-	nuclear receptor subfamily 1, group H, member 2
8692	HYAL2	0.283179	0.00491402	-	hyaluronoglucosaminidase 2
55647	RAB20	0.284081	0.00287134	-	RAB20, member RAS oncogene family
51172	NAGPA	0.284374	0.0043417	-	N-acetylglucosamine-1-phosphodiester alpha-N-acetylglucosaminidase
57190	SEPN1	0.286775	0.0033276	-	selenoprotein N, 1
113451	ADC	0.286858	0.0033276	-	arginine decarboxylase
22932	POMZP3	0.28737	0.00240103	-	POM121 and ZP3 fusion
5471	PPAT	0.288098	0.00240103	-	phosphoribosyl pyrophosphate amidotransferase
6489	ST8SIA1	0.288633	0.0040697	-	ST8 alpha-N-acetyl-neuraminide alpha-2,8-sialyltransferase 1
56935	C11orf75	0.290053	0.0036995	-	chromosome 11 open reading frame 75
25804	LSM4	0.29051	0.00315306	-	LSM4 homolog, U6 small nuclear RNA associated (S. cerevisiae)
29907	SNX15	0.291054	0.0033276	-	sorting nexin 15
10234	LRRC17	0.291776	0.00491402	-	leucine rich repeat containing 17
6139	RPL17	0.292604	0.00689405	-	ribosomal protein L17
55248	TMEM206	0.293295	0.0043417	-	transmembrane protein 206
63036	CELA2A	0.294304	0.0040697	-	chymotrypsin-like elastase family, member 2A
654790	PCP4L1	0.294687	0.00240103	-	Purkinje cell protein 4 like 1
991	CDC20	0.294773	0.00240103	-	cell division cycle 20 homolog (S. cerevisiae)
6747	SSR3	0.299566	0.0043417	-	signal sequence receptor, gamma (translocon-associated protein gamma)
340357	LOC340357	0.300118	0.0033276	-	uncharacterized LOC340357
64965	MRPS9	0.300945	0.00315306	-	mitochondrial ribosomal protein S9
5152	PDE9A	0.300978	0.00898823	-	phosphodiesterase 9A
1874	E2F4	0.301164	0.00240103	-	E2F transcription factor 4, p107/p130-binding
5478	PPIA	0.301398	0.00240103	-	peptidylprolyl isomerase A (cyclophilin A)
84153	RNASEH2C	0.301881	0.00465692	-	ribonuclease H2, subunit C
10460	TACC3	0.30665	0.0043417	-	transforming, acidic coiled-coil containing protein 3
100188893	TOMM6	0.30718	0.0040697	-	translocase of outer mitochondrial membrane 6 homolog (yeast)
6628	SNRPB	0.308618	0.00697977	-	small nuclear ribonucleoprotein polypeptides B and B1
22924	MAPRE3	0.30972	0.00697977	-	microtubule-associated protein, RP/EB family, member 3
7884	SLBP	0.310002	0.00615352	-	stem-loop binding protein
10487	CAP1	0.310267	0.00315306	-	CAP, adenylate cyclase-associated protein 1 (yeast)
2979	GUCA1B	0.310967	0.0091949	-	guanylate cyclase activator 1B (retina)
152992	C4orf23	0.314145	0.00449528	-	Chromosome 4 open reading frame 23
64663	SPANXC	0.314385	0.0040697	-	SPANX family, member C
123207	C15orf40	0.315326	0.00689405	-	chromosome 15 open reading frame 40
54503	ZDHHC13	0.316624	0.00648376	-	zinc finger, DHHC-type containing 13
10017	BCL2L10	0.316801	0.00287134	-	BCL2-like 10 (apoptosis facilitator)
4722	NDUFS3	0.316845	0.00315306	-	NADH dehydrogenase (ubiquinone) Fe-S protein 3, 30kDa (NADH-coenzyme Q reductase)
5435	POLR2F	0.317	0.00860562	-	polymerase (RNA) II (DNA directed) polypeptide F
10200	MPHOSPH6	0.317744	0.0040697	-	M-phase phosphoprotein 6
51090	PLLP	0.318532	0.0082202	-	plasmolipin
5694	PSMB6	0.318667	0.0040697	-	proteasome (prosome, macropain) subunit, beta type, 6
11339	OIP5	0.318779	0.00315306	-	Opa interacting protein 5
27235	COQ2	0.319727	0.00702151	-	coenzyme Q2 homolog, prenyltransferase (yeast)
10682	EBP	0.320063	0.00562666	-	emopamil binding protein (sterol isomerase)
9616	RNF7	0.320156	0.00465692	-	ring finger protein 7
25776	CBY1	0.320968	0.0040697	-	chibby homolog 1 (Drosophila)
115353	LRRC42	0.321026	0.00315306	-	leucine rich repeat containing 42
84722	PSRC1	0.321119	0.0090797	-	proline/serine-rich coiled-coil 1
10952	SEC61B	0.321173	0.00287134	-	Sec61 beta subunit
56884	FSTL5	0.321291	0.0060779	-	follistatin-like 5
51107	APH1A	0.321618	0.00240103	-	anterior pharynx defective 1 homolog A (C. elegans)
7307	U2AF1	0.321694	0.00951043	-	U2 small nuclear RNA auxiliary factor 1
113878	DTX2	0.321704	0.0036995	-	deltex homolog 2 (Drosophila)
7784	ZP3	0.322146	0.0043417	-	zona pellucida glycoprotein 3 (sperm receptor)
10465	PPIH	0.322587	0.0033276	-	peptidylprolyl isomerase H (cyclophilin H)
3801	KIFC3	0.323223	0.0040697	-	kinesin family member C3
4708	NDUFB2	0.323517	0.00850803	-	NADH dehydrogenase (ubiquinone) 1 beta subcomplex, 2, 8kDa
26520	TIMM9	0.32375	0.00930868	-	translocase of inner mitochondrial membrane 9 homolog (yeast)
6009	RHEB	0.324154	0.0043417	-	Ras homolog enriched in brain
55707	NECAP2	0.324272	0.0034815	-	NECAP endocytosis associated 2
10010	TANK	0.324537	0.00240103	-	TRAF family member-associated NFKB activator
51760	SYT17	0.324819	0.00465692	-	synaptotagmin XVII
151	ADRA2B	0.325546	0.00287134	-	adrenoceptor alpha 2B
130557	ZNF513	0.325564	0.00240103	-	zinc finger protein 513
10397	NDRG1	0.326028	0.0040697	-	N-myc downstream regulated 1
153579	BTNL9	0.326881	0.0040697	-	butyrophilin-like 9
400214	C14orf33	0.327088	0.0090797	-	Chromosome 14 open reading frame 33
50859	SPOCK3	0.327364	0	-	sparc/osteonectin, cwcv and kazal-like domains proteoglycan (testican) 3
8835	SOCS2	0.327449	0.00240103	-	suppressor of cytokine signaling 2
29974	A1CF	0.328465	0.00930868	-	APOBEC1 complementation factor
8761	PABPC4	0.328724	0.00315306	-	poly(A) binding protein, cytoplasmic 4 (inducible form)
27247	NFU1	0.32939	0	-	NFU1 iron-sulfur cluster scaffold homolog (S. cerevisiae)
10993	SDS	0.329474	0.00697977	-	serine dehydratase
373509	USP50	0.330827	0.0043417	-	ubiquitin specific peptidase 50
196385	DNAH10	0.331681	0.00315306	-	dynein, axonemal, heavy chain 10
774	CACNA1B	0.332896	0.0090797	-	calcium channel, voltage-dependent, N type, alpha 1B subunit
55723	ASF1B	0.333118	0.00615352	-	ASF1 anti-silencing function 1 homolog B (S. cerevisiae)
79935	CNTD2	0.333444	0	-	cyclin N-terminal domain containing 2
64981	MRPL34	0.334082	0.00240103	-	mitochondrial ribosomal protein L34
64761	PARP12	0.334233	0.00287134	-	poly (ADP-ribose) polymerase family, member 12
670	BPHL	0.334429	0.00539179	-	biphenyl hydrolase-like (serine hydrolase)
84246	MED10	0.33452	0.00240103	-	mediator complex subunit 10
344892	RTP2	0.335119	0.0043417	-	receptor (chemosensory) transporter protein 2
403	ARL3	0.335803	0.0090797	-	ADP-ribosylation factor-like 3
6390	SDHB	0.336246	0.00240103	-	succinate dehydrogenase complex, subunit B, iron sulfur (Ip)
65991	FUNDC2	0.33703	0.0034815	-	FUN14 domain containing 2
129303	TMEM150A	0.337119	0.00697977	-	transmembrane protein 150A
10329	TMEM5	0.337511	0.0043417	-	transmembrane protein 5
51256	TBC1D7	0.337864	0.00821005	-	TBC1 domain family, member 7
6748	SSR4	0.340293	0.0036995	-	signal sequence receptor, delta
9252	RPS6KA5	0.340901	0.00993627	-	ribosomal protein S6 kinase, 90kDa, polypeptide 5
389705	LOC389705	0.341008	0.00689405	-	chromosome 4 open reading frame 27 pseudogene
125476	INO80C	0.341041	0.00287134	-	INO80 complex subunit C
283129	C11orf85	0.342544	0.00615352	-	chromosome 11 open reading frame 85
11258	DCTN3	0.343887	0.0033276	-	dynactin 3 (p22)
1376	CPT2	0.344886	0.00951043	-	carnitine palmitoyltransferase 2
79902	NUP85	0.345074	0.00697977	-	nucleoporin 85kDa
400073	C12orf76	0.345588	0.00697977	-	chromosome 12 open reading frame 76
5692	PSMB4	0.34606	0.00449528	-	proteasome (prosome, macropain) subunit, beta type, 4
400569	MED11	0.346257	0.0040697	-	mediator complex subunit 11
84733	CBX2	0.346632	0.00287134	-	chromobox homolog 2
5531	PPP4C	0.347716	0.00315306	-	protein phosphatase 4, catalytic subunit
6478	SIAH2	0.348293	0.00637279	-	siah E3 ubiquitin protein ligase 2
5682	PSMA1	0.348293	0.0040697	-	proteasome (prosome, macropain) subunit, alpha type, 1
80820	EEPD1	0.348391	0.00697977	-	endonuclease/exonuclease/phosphatase family domain containing 1
23474	ETHE1	0.350231	0.0043417	-	ethylmalonic encephalopathy 1
51228	GLTP	0.350473	0.00315306	-	glycolipid transfer protein
643834	PGA3	0.351208	0.00702151	-	pepsinogen 3, group I (pepsinogen A)
6809	STX3	0.352041	0.00315306	-	syntaxin 3
10445	MCRS1	0.352952	0.00491402	-	microspherule protein 1
128338	DRAM2	0.352988	0.00240103	-	DNA-damage regulated autophagy modulator 2
51249	TMEM69	0.353024	0.00315306	-	transmembrane protein 69
4594	MUT	0.353411	0.0034815	-	methylmalonyl CoA mutase
347744	C6orf52	0.354304	0.0043417	-	chromosome 6 open reading frame 52
26121	PRPF31	0.354586	0.0040697	-	PRP31 pre-mRNA processing factor 31 homolog (S. cerevisiae)
4116	MAGOH	0.354758	0.00287134	-	mago-nashi homolog, proliferation-associated (Drosophila)
10155	TRIM28	0.356014	0.0043417	-	tripartite motif containing 28
55667	DENND4C	0.357218	0.00465692	-	DENN/MADD domain containing 4C
51668	HSPB11	0.357932	0.00240103	-	heat shock protein family B (small), member 11
1351	COX8A	0.358286	0.0033276	-	cytochrome c oxidase subunit VIIIA (ubiquitous)
55795	PCID2	0.358533	0.00615352	-	PCI domain containing 2
10237	SLC35B1	0.359967	0	-	solute carrier family 35, member B1
81857	MED25	0.361039	0	-	mediator complex subunit 25
9698	PUM1	0.362547	0.0090797	-	pumilio homolog 1 (Drosophila)
5162	PDHB	0.363097	0.00287134	-	pyruvate dehydrogenase (lipoamide) beta
1263	PLK3	0.363385	0.00759945	-	polo-like kinase 3
1400	CRMP1	0.36361	0.00315306	-	collapsin response mediator protein 1
9543	IGDCC3	0.363772	0.00562666	-	immunoglobulin superfamily, DCC subclass, member 3
11201	POLI	0.363778	0.00821005	-	polymerase (DNA directed) iota
23446	SLC44A1	0.363921	0.0033276	-	solute carrier family 44, member 1
23591	C17orf88	0.363945	0.00951043	-	Chromosome 17 open reading frame 88
9587	MAD2L1BP	0.364351	0.00562666	-	MAD2L1 binding protein
196294	IMMP1L	0.364668	0.0090797	-	IMP1 inner mitochondrial membrane peptidase-like (S. cerevisiae)
64849	SLC13A3	0.364821	0.00702151	-	solute carrier family 13 (sodium-dependent dicarboxylate transporter), member 3
6878	TAF6	0.365253	0.00315306	-	TAF6 RNA polymerase II, TATA box binding protein (TBP)-associated factor, 80kDa
84893	FBXO18	0.365332	0.00860562	-	F-box protein, helicase, 18
28991	COMMD5	0.365404	0.0043417	-	COMM domain containing 5
27071	DAPP1	0.366903	0.00637279	-	dual adaptor of phosphotyrosine and 3-phosphoinositides
51061	TXNDC11	0.368267	0.00287134	-	thioredoxin domain containing 11
23401	FRAT2	0.368632	0.00697977	-	frequently rearranged in advanced T-cell lymphomas 2
51290	ERGIC2	0.369434	0.0043417	-	ERGIC and golgi 2
116138	KLHDC3	0.37078	0.00951043	-	kelch domain containing 3
6791	AURKAPS1	0.370847	0.00315306	-	aurora kinase A pseudogene 1
56160	NDNL2	0.373056	0.00993627	-	necdin-like 2
7727	ZNF174	0.3732	0.0091949	-	zinc finger protein 174
11136	SLC7A9	0.373231	0.00951043	-	solute carrier family 7 (glycoprotein-associated amino acid transporter light chain, bo,+ system), member 9
55608	ANKRD10	0.373667	0	-	ankyrin repeat domain 10
23644	EDC4	0.373882	0	-	enhancer of mRNA decapping 4
23426	GRIP1	0.373985	0.0036995	-	glutamate receptor interacting protein 1
10023	FRAT1	0.375411	0.0034815	-	frequently rearranged in advanced T-cell lymphomas
1327	COX4I1	0.375607	0.00697977	-	cytochrome c oxidase subunit IV isoform 1
5826	ABCD4	0.375705	0	-	ATP-binding cassette, sub-family D (ALD), member 4
9321	TRIP11	0.375882	0.00287134	-	thyroid hormone receptor interactor 11
[truncated: 234 more rows]
