# Supplementary material for: Aberrant expression of maternal Plk1 and Dctn3 results in the developmental failure of human in-vivo- and in-vitro-matured oocytes
Source: Sci Rep. 2015 Feb 3;5:8192. doi: 10.1038/srep08192 (PMC4314639; doi:10.1038/srep08192)
Supplement: Supplementary Information — Dataset 2 [file srep08192-s3.xls]

## Sheet: up
Function ID	Description	Function classification	n	N	Gene ID	Gene Name	p.value	Adjust p.value
GO:0042791	5S class rRNA transcription from RNA polymerase III type 1 promoter	biological_process	3	9	57521;2976;2475	RPTOR;GTF3C2;MTOR	0.00521516	0.112938
GO:0042771	DNA damage response, signal transduction by p53 class mediator resulting in induction of apoptosis	biological_process	4	20	8626;64782;8445;5371	TP63;AEN;DYRK2;PML	0.0264006	0.228285
GO:0031593	polyubiquitin binding	molecular_function	5	23	3300;51720;5887;254225;81858	DNAJB2;UIMC1;RAD23B;RNF169;SHARPIN	0.0124657	0.162915
GO:0045736	negative regulation of cyclin-dependent protein kinase activity	biological_process	7	18	9113;51654;5347;10614;124790;7023;4221	LATS1;CDK5RAP1;PLK1;HEXIM1;HEXIM2;TFAP4;MEN1	6.83574e-05	0.00265708
GO:0031572	G2/M transition DNA damage checkpoint	biological_process	7	31	5347;51720;9261;983;10783;9344;51343	PLK1;UIMC1;MAPKAPK2;CDK1;NEK6;TAOK2;FZR1	0.00438927	0.102522
GO:0048675	axon extension	biological_process	5	28	5532;23191;121643;1855;1020	PPP3CB;CYFIP1;FOXN4;DVL1;CDK5	0.0319575	0.228285
GO:0007191	adenylate cyclase-activating dopamine receptor signaling pathway	biological_process	3	9	111;54331;9368	ADCY5;GNG2;SLC9A3R1	0.00521516	0.112938
GO:0051092	positive regulation of NF-kappaB transcription factor activity	biological_process	13	97	7335;5970;136319;5590;22954;25865;3551;8792;7186;7188;64320;10616;55072	UBE2V1;RELA;MTPN;PRKCZ;TRIM32;PRKD2;IKBKB;TNFRSF11A;TRAF2;TRAF5;RNF25;RBCK1;RNF31	0.0438355	0.228285
GO:0051289	protein homotetramerization	biological_process	9	51	8626;64784;3416;51466;7083;200186;5211;226;35	TP63;CRTC3;IDE;EVL;TK1;CRTC2;PFKL;ALDOA;ACADS	0.012145	0.159356
GO:0000045	autophagic vacuole assembly	biological_process	4	22	64422;5663;9776;23192	ATG3;PSEN1;ATG13;ATG4B	0.0387664	0.228285
GO:0031371	ubiquitin conjugating enzyme complex	cellular_component	3	8	7335;7319;9810	UBE2V1;UBE2A;RNF40	0.00311284	0.0757152
GO:0048156	tau protein binding	molecular_function	3	7	26574;1859;2288	AATF;DYRK1A;FKBP4	0.00167261	0.0459049
GO:0008060	ARF GTPase activator activity	molecular_function	8	33	64744;9815;8853;3267;3268;84364;55616;11033	SMAP2;GIT2;ASAP2;AGFG1;AGFG2;ARFGAP2;ASAP3;ADAP1	0.0016854	0.0461787
GO:0031369	translation initiation factor binding	molecular_function	4	10	8890;22954;5015;1978	EIF2B4;TRIM32;OTX2;EIF4EBP1	0.00089972	0.0270359
GO:0031365	N-terminal protein amino acid modification	biological_process	4	17	80218;79929;4836;64146	NAA50;MAP6D1;NMT1;PDF	0.0131299	0.169047
GO:2000251	positive regulation of actin cytoskeleton reorganization	biological_process	3	5	55971;7010;1020	BAIAP2L1;TEK;CDK5	0.000276151	0.0099505
GO:0006406	mRNA export from nucleus	biological_process	11	60	8021;51692;9984;26019;2733;11338;3267;29894;6426;7919;23381	NUP214;CPSF3;THOC1;UPF2;GLE1;U2AF2;AGFG1;CPSF1;SRSF1;DDX39B;SMG5	0.00535962	0.112938
GO:0030838	positive regulation of actin filament polymerization	biological_process	5	30	10096;55971;382;389;2475	ACTR3;BAIAP2L1;ARF6;RHOC;MTOR	0.0433971	0.228285
GO:0006611	protein export from nucleus	biological_process	7	22	811;11261;8021;23214;23039;57510;92335	CALR;CHP1;NUP214;XPO6;XPO7;XPO5;STRADA	0.000362912	0.0128795
GO:0033206	cytokinesis after meiosis	biological_process	3	3	10096;5347;56776	ACTR3;PLK1;FMN2	0	0
GO:0000502	proteasome complex	cellular_component	11	65	3300;9320;3416;5701;5887;5710;5700;10213;5716;9491;5719	DNAJB2;TRIP12;IDE;PSMC2;RAD23B;PSMD4;PSMC1;PSMD14;PSMD10;PSMF1;PSMD13	0.0102814	0.143721
GO:0070389	chaperone cofactor-dependent protein refolding	biological_process	4	6	145165;6767;573;3337	ST13P4;ST13;BAG1;DNAJB1	2.89595e-05	0.00116881
GO:0050775	positive regulation of dendrite morphogenesis	biological_process	3	11	4076;10096;29882	CAPRIN1;ACTR3;ANAPC2	0.0118417	0.155873
GO:0045120	pronucleus	cellular_component	3	14	3183;8726;3297	HNRNPC;EED;HSF1	0.0290519	0.228285
GO:0051082	unfolded protein binding	molecular_function	20	126	3300;22948;85406;821;811;10131;145165;6767;55735;54431;7265;10939;9093;5201;55466;10383;55192;51726;22937;3337	DNAJB2;CCT5;DNAJC14;CANX;CALR;TRAP1;ST13P4;ST13;DNAJC11;DNAJC10;TTC1;AFG3L2;DNAJA3;PFDN1;DNAJA4;TUBB4B;DNAJC17;DNAJB11;SCAP;DNAJB1	0.00315012	0.0763962
GO:0000084	S phase of mitotic cell cycle	biological_process	18	114	4172;5701;5985;4999;990;4176;5710;5700;4998;10213;5716;23649;4174;51343;1663;9491;5719;5426	MCM3;PSMC2;RFC5;ORC2;CDC6;MCM7;PSMD4;PSMC1;ORC1;PSMD14;PSMD10;POLA2;MCM5;FZR1;DDX11;PSMF1;PSMD13;POLE	0.00482662	0.109931
GO:0000082	G1/S transition of mitotic cell cycle	biological_process	20	158	4172;8317;5701;4999;990;4176;5710;5700;4998;10213;983;5716;23649;4174;23133;9491;5719;5426;1978;28227	MCM3;CDC7;PSMC2;ORC2;CDC6;MCM7;PSMD4;PSMC1;ORC1;PSMD14;CDK1;PSMD10;POLA2;MCM5;PHF8;PSMF1;PSMD13;POLE;EIF4EBP1;PPP2R3B	0.0365831	0.228285
GO:0000086	G2/M transition of mitotic cell cycle	biological_process	18	126	9113;5347;10121;5048;4957;598;79831;1069;7532;22994;1639;8493;2029;983;1663;1453;10383;2305	LATS1;PLK1;ACTR1A;PAFAH1B1;ODF2;BCL2L1;KDM8;CETN2;YWHAG;AZI1;DCTN1;PPM1D;ENSA;CDK1;DDX11;CSNK1D;TUBB4B;FOXM1	0.0139357	0.178167
GO:0042555	MCM complex	cellular_component	3	9	4172;4176;4174	MCM3;MCM7;MCM5	0.00521516	0.112938
GO:0051059	NF-kappaB binding	molecular_function	6	22	5970;9093;11124;50943;64320;55662	RELA;DNAJA3;FAF1;FOXP3;RNF25;HIF1AN	0.00208656	0.0561427
GO:0046627	negative regulation of insulin receptor signaling pathway	biological_process	4	21	5970;5590;51763;2887	RELA;PRKCZ;INPP5K;GRB10	0.0322144	0.228285
GO:0030866	cortical actin cytoskeleton organization	biological_process	5	17	811;2037;382;23136;1020	CALR;EPB41L2;ARF6;EPB41L3;CDK5	0.00241173	0.06352
GO:0030864	cortical actin cytoskeleton	cellular_component	5	31	2037;357;6712;55915;64236	EPB41L2;SHROOM2;SPTBN2;LANCL2;PDLIM2	0.0499641	0.228285
GO:0055037	recycling endosome	cellular_component	11	65	10479;164;22853;382;8673;5912;30844;10079;26119;11188;10938	SLC9A6;AP1G1;LMTK2;ARF6;VAMP8;RAP2B;EHD4;ATP9A;LDLRAP1;NISCH;EHD1	0.0102814	0.143721
GO:0006099	tricarboxylic acid cycle	biological_process	6	26	4191;50;3418;2271;6389;48	MDH2;ACO2;IDH2;FH;SDHA;ACO1	0.00589772	0.112938
GO:0006094	gluconeogenesis	biological_process	10	43	2820;4191;468;6576;2821;2806;2023;200186;2819;226	GPD2;MDH2;ATF4;SLC25A1;GPI;GOT2;ENO1;CRTC2;GPD1;ALDOA	0.000956277	0.0284756
GO:0021860	pyramidal neuron development	biological_process	3	6	538;10533;55558	ATP7A;ATG7;PLXNA3	0.000770534	0.0235844
GO:0006090	pyruvate metabolic process	biological_process	5	28	57546;682;1737;189;5164	PDP2;BSG;DLAT;AGXT;PDK2	0.0319575	0.228285
GO:0005811	lipid particle	cellular_component	7	42	5908;27339;57104;50814;5878;9600;10938	RAP1B;PRPF19;PNPLA2;NSDHL;RAB5C;PITPNM1;EHD1	0.0278333	0.228285
GO:0005813	centrosome	cellular_component	42	367	23354;255967;10580;22948;219844;9099;9787;4172;84779;84260;23259;5347;2773;1445;55857;10121;26574;55165;5048;5663;83658;4957;261734;23265;598;1069;8313;8379;55012;7188;22994;1639;55559;8881;140735;899;10782;54903;9368;84516;1453;4296	HAUS5;PAN3;SORBS1;CCT5;HYLS1;USP2;DLGAP5;MCM3;NAA11;TCHP;DDHD2;PLK1;GNAI3;CSK;PLK1S1;ACTR1A;AATF;CEP55;PAFAH1B1;PSEN1;DYNLRB1;ODF2;NPHP4;EXOC7;BCL2L1;CETN2;AXIN2;MAD1L1;PPP2R3C;TRAF5;AZI1;DCTN1;HAUS7;CDC16;DYNLL2;CCNF;ZNF274;MKS1;SLC9A3R1;DCTN5;CSNK1D;MAP3K11	0.0318464	0.228285
GO:0002724	regulation of T cell cytokine production	biological_process	3	13	5590;7186;50943	PRKCZ;TRAF2;FOXP3	0.0222665	0.216703
GO:0051864	histone demethylase activity (H3-K36 specific)	molecular_function	3	7	84678;79831;23133	KDM2B;KDM8;PHF8	0.00167261	0.0459049
GO:0051865	protein autoubiquitination	biological_process	6	30	55182;7186;7319;6737;55128;149603	RNF220;TRAF2;UBE2A;TRIM21;TRIM68;RNF187	0.0134051	0.172051
GO:0030684	preribosome	cellular_component	3	16	55759;51118;23481	WDR12;UTP11L;PES1	0.0459147	0.228285
GO:0043589	skin morphogenesis	biological_process	3	7	8626;5663;6722	TP63;PSEN1;SRF	0.00167261	0.0459049
GO:0030897	HOPS complex	cellular_component	3	12	57617;55823;65082	VPS18;VPS11;VPS33A	0.0165452	0.205312
GO:0046459	short-chain fatty acid metabolic process	biological_process	3	10	122970;5096;35	ACOT4;PCCB;ACADS	0.00809213	0.11644
GO:0005829	cytosol	cellular_component	263	2274	29904;4338;7389;64689;8945;1656;9113;4076;255967;10580;22948;7335;9973;811;10015;11261;51582;538;10643;8021;64422;57590;8626;79658;9108;2107;5158;5908;145165;8666;699;10726;6636;8890;5970;9470;5336;57521;9465;8815;10327;8775;23295;136319;6767;7534;10006;8669;5347;5532;55971;2909;25904;54858;79058;3416;6794;9276;5373;94104;7297;57698;25814;51608;1445;26019;5701;51128;23221;3984;60490;5238;10121;16…	EEF2K;MOCS2;UROD;GORASP1;BTRC;DDX6;LATS1;CAPRIN1;PAN3;SORBS1;CCT5;UBE2V1;CCS;CALR;PDCD6IP;CHP1;AZIN1;ATP7A;IGF2BP3;NUP214;ATG3;WDFY1;TP63;ARHGAP10;MTMR7;ETF1;PDE6B;RAP1B;ST13P4;EIF3G;BUB1;NUDC;SNRPF;EIF2B4;RELA;EIF4E2;PLCG2;RPTOR;AKAP7;BANF1;AKR1A1;NAPA;MGRN1;MTPN;ST13;YWHAZ;ABI1;EIF3J;PLK1;PPP3CB;BAIAP2L1;ARHGAP35;CNOT10;PGPEP1;ASPSCR1;IDE;STK11;COPB2;PMM2;GCFC1;TYK2;KIAA1598;ATXN10;GET4;CSK;UPF…	5.44935e-07	2.41872e-05
GO:0006270	DNA-dependent DNA replication initiation	biological_process	7	22	4172;4999;4176;4998;23649;4174;5426	MCM3;ORC2;MCM7;ORC1;POLA2;MCM5;POLE	0.000362912	0.0128795
GO:0006418	tRNA aminoacylation for protein translation	biological_process	8	50	123283;124454;6301;3035;4677;16;7453;57176	TARSL2;EARS2;SARS;HARS;NARS;AARS;WARS;VARS2	0.0285055	0.228285
GO:0046854	phosphatidylinositol phosphorylation	biological_process	9	46	3613;3632;266971;51763;8396;51447;3633;27124;5296	IMPA2;INPP5A;PIPSL;INPP5K;PIP4K2B;IP6K2;INPP5B;INPP5J;PIK3R2	0.00577805	0.112938
GO:0046855	inositol phosphate dephosphorylation	biological_process	4	10	3613;9108;51763;8898	IMPA2;MTMR7;INPP5K;MTMR2	0.00089972	0.0270359
GO:0046856	phosphatidylinositol dephosphorylation	biological_process	4	12	9108;51763;8898;3633	MTMR7;INPP5K;MTMR2;INPP5B	0.00243468	0.06352
GO:0009395	phospholipid catabolic process	biological_process	5	24	55512;5336;255189;55627;5337	SMPD3;PLCG2;PLA2G4F;SMPD4;PLD1	0.0154129	0.194338
GO:0000792	heterochromatin	cellular_component	9	55	11335;53615;51548;4999;7319;8726;79723;57332;9810	CBX3;MBD3;SIRT6;ORC2;UBE2A;EED;SUV39H2;CBX8;RNF40	0.020228	0.214114
GO:0000790	nuclear chromatin	cellular_component	17	133	11335;171023;5914;93973;51548;6595;54962;7319;9572;5928;8726;79723;57649;57332;1663;6722;6604	CBX3;ASXL1;RARA;ACTR8;SIRT6;SMARCA2;TIPIN;UBE2A;NR1D1;RBBP4;EED;SUV39H2;PHF12;CBX8;DDX11;SRF;SMARCD3	0.0431493	0.228285
GO:0003887	DNA-directed DNA polymerase activity	molecular_function	5	29	56655;5429;23649;10514;5426	POLE4;POLH;POLA2;MYBBP1A;POLE	0.0373987	0.228285
GO:0043555	regulation of translation in response to stress	biological_process	3	10	8890;6195;5371	EIF2B4;RPS6KA1;PML	0.00809213	0.11644
GO:0006491	N-glycan processing	biological_process	3	8	11320;2530;11282	MGAT4A;FUT8;MGAT4B	0.00311284	0.0757152
GO:0006684	sphingomyelin metabolic process	biological_process	3	13	55512;166929;55627	SMPD3;SGMS2;SMPD4	0.0222665	0.216703
GO:0000387	spliceosomal snRNP assembly	biological_process	5	31	6636;10073;79833;11218;9092	SNRPF;SNUPN;GEMIN6;DDX20;SART1	0.0499641	0.228285
GO:0016079	synaptic vesicle exocytosis	biological_process	5	26	5663;9751;6810;1020;10815	PSEN1;SNPH;STX4;CDK5;CPLX1	0.022683	0.219138
GO:0006888	ER to Golgi vesicle-mediated transport	biological_process	10	54	51128;9570;6811;53407;25923;10113;29959;64788;9554;10652	SAR1B;GOSR2;STX5;STX18;ATL3;PREB;NRBP1;LMF1;SEC22B;YKT6	0.00651856	0.112938
GO:0032674	regulation of interleukin-5 production	biological_process	3	12	5914;5590;50943	RARA;PRKCZ;FOXP3	0.0165452	0.205312
GO:0072337	modified amino acid transport	biological_process	4	13	1497;8884;9368;28231	CTNS;SLC5A6;SLC9A3R1;SLCO4A1	0.00367218	0.0871323
GO:0010259	multicellular organismal aging	biological_process	4	23	10229;27230;8626;493856	COQ7;SERP1;TP63;CISD2	0.0460721	0.228285
GO:0048820	hair follicle maturation	biological_process	3	13	8538;5663;2068	BARX2;PSEN1;ERCC2	0.0222665	0.216703
GO:0006476	protein deacetylation	biological_process	5	28	23408;9219;10432;51548;23410	SIRT5;MTA2;RBM14;SIRT6;SIRT3	0.0319575	0.228285
GO:0006020	inositol metabolic process	biological_process	3	10	3613;51477;64768	IMPA2;ISYNA1;IPPK	0.00809213	0.11644
GO:0008022	protein C-terminus binding	molecular_function	20	155	1741;4691;9465;58473;51098;1445;10963;5888;4688;55670;9656;2071;57658;9784;9968;8938;6884;27183;2068;8525	DLG3;NCL;AKAP7;PLEKHB1;IFT52;CSK;STIP1;RAD51;NCF2;PEX26;MDC1;ERCC3;CALCOCO1;SNX17;MED12;BAIAP3;TAF13;VPS4A;ERCC2;DGKZ	0.0304984	0.228285
GO:0014047	glutamate secretion	biological_process	4	16	57030;10755;320;10815	SLC17A7;GIPC1;APBA1;CPLX1	0.00997752	0.13983
GO:0008023	transcription elongation factor complex	cellular_component	5	29	5828;7936;8178;55140;6829	PEX2;RDBP;ELL;ELP3;SUPT5H	0.0373987	0.228285
GO:0097193	intrinsic apoptotic signaling pathway	biological_process	3	13	54431;56616;487	DNAJC10;DIABLO;ATP2A1	0.0222665	0.216703
GO:0008526	phosphatidylinositol transporter activity	molecular_function	3	5	5306;23760;9600	PITPNA;PITPNB;PITPNM1	0.000276151	0.0099505
GO:0032753	positive regulation of interleukin-4 production	biological_process	3	11	5914;5590;50943	RARA;PRKCZ;FOXP3	0.0118417	0.155873
GO:0070536	protein K63-linked deubiquitination	biological_process	3	15	10868;51720;10213	USP20;UIMC1;PSMD14	0.0369304	0.228285
GO:0032312	regulation of ARF GTPase activity	biological_process	8	32	64744;9815;8853;3267;3268;84364;55616;11033	SMAP2;GIT2;ASAP2;AGFG1;AGFG2;ARFGAP2;ASAP3;ADAP1	0.00132793	0.0384307
GO:0048255	mRNA stabilization	biological_process	5	25	1153;3184;8313;9261;51087	CIRBP;HNRNPD;AXIN2;MAPKAPK2;YBX2	0.0188095	0.214114
GO:0001702	gastrulation with mouth forming second	biological_process	5	27	4041;10818;5015;6722;7709	LRP5;FRS2;OTX2;SRF;ZBTB17	0.0270584	0.228285
GO:0090311	regulation of protein deacetylation	biological_process	4	15	200734;1859;50943;5371	SPRED2;DYRK1A;FOXP3;PML	0.00738603	0.112938
GO:0008270	zinc ion binding	molecular_function	263	2001	158399;10868;203523;255967;91445;6257;116115;7752;9973;84678;57711;64763;811;4892;7799;170691;7700;57590;391712;5828;9645;6314;8241;2100;10336;9972;64744;23295;342945;79230;116225;57677;148268;158431;124961;8233;51320;26136;125919;7741;3416;9406;80230;80204;79132;147694;51157;56957;9815;5914;115560;9925;148254;23567;51428;8853;3984;153527;25924;92595;1911;863;146050;23608;23408;170959;8566;80095;…	ZNF483;USP20;ZNF449;PAN3;RNF185;RXRB;ZNF526;ZNF200;CCS;KDM2B;ZNF529;ZNF574;CALR;NRAP;PRDM2;ADAMTS17;ZNF141;WDFY1;TRIM61;PEX2;MICAL2;ATXN7;RBM10;ESR2;PCGF3;NUP153;SMAP2;MGRN1;ZSCAN22;ZNF557;ZMYND19;ZFP14;ZNF570;ZNF782;ZFP3;ZRSR2;MEX3C;TES;ZNF543;ZNF187;IDE;ZRANB2;RUFY1;FBXO11;DHX58;ZNF548;ZNF580;OTUD7B;GIT2;RARA;ZNF501;ZBTB5;ZNF555;ZNF346;DDX41;ASAP2;LIMK1;ZMAT2;MYRIP;ZNF764;PHC1;CBFA2T3;ZSCAN29;M…	1.7486e-12	8.64691e-11
GO:0060444	branching involved in mammary gland duct morphogenesis	biological_process	4	22	8945;8202;4041;5371	BTRC;NCOA3;LRP5;PML	0.0387664	0.228285
GO:0048471	perinuclear region of cytoplasm	cellular_component	66	448	10868;80762;811;9099;538;79658;4172;8666;23369;136319;7534;10335;79058;23191;25814;26019;25924;1508;123879;22853;4645;573;5582;5048;51499;4794;5888;5663;51763;10524;25780;4650;9026;10241;340719;5025;7436;11124;65082;50626;55201;377;64419;10079;1822;57449;5905;29959;8576;253190;55815;79654;10293;6810;27183;1453;55128;164633;57572;399664;2580;7584;9322;5337;55662;487	USP20;NDFIP1;CALR;USP2;ATP7A;ARHGAP10;MCM3;EIF3G;PUM2;MTPN;YWHAZ;MRVI1;ASPSCR1;CYFIP1;ATXN10;UPF2;MYRIP;CTSB;DCUN1D3;LMTK2;MYO5B;BAG1;PRKCG;PAFAH1B1;TRIAP1;NFKBIE;RAD51;PSEN1;INPP5K;KAT5;RASGRP3;MYO9B;HIP1R;CALCOCO2;NANOS1;P2RX4;VLDLR;FAF1;VPS33A;CYHR1;MAP1S;ARF3;MTMR14;ATP9A;ATN1;PLEKHG5;RANGAP1;NRBP1;STK16;SERHL2;TSNAXIP1;HECTD3;TRAIP;STX4;VPS4A;CSNK1D;TRIM68;CABP7;DOCK6;MEX3D;GAK;ZNF35;TRIP10;…	1.10223e-05	0.000466592
GO:0010494	cytoplasmic stress granule	cellular_component	4	21	1153;1656;4076;23369	CIRBP;DDX6;CAPRIN1;PUM2	0.0322144	0.228285
GO:0002102	podosome	cellular_component	3	11	10096;5782;285590	ACTR3;PTPN12;SH3PXD2B	0.0118417	0.155873
GO:0005640	nuclear outer membrane	cellular_component	4	21	2010;5663;54884;1760	EMD;PSEN1;RETSAT;DMPK	0.0322144	0.228285
GO:0035970	peptidyl-threonine dephosphorylation	biological_process	3	7	22843;5496;8493	PPM1E;PPM1G;PPM1D	0.00167261	0.0459049
GO:0005643	nuclear pore	cellular_component	10	65	8021;9972;2733;23165;3267;10073;23511;23039;8379;5905	NUP214;NUP153;GLE1;NUP205;AGFG1;SNUPN;NUP188;XPO7;MAD1L1;RANGAP1	0.0252172	0.228285
GO:0032580	Golgi cisterna membrane	cellular_component	11	72	2530;653519;440270;51128;8853;22856;124583;6484;79586;8704;9600	FUT8;GPR89A;GOLGA8B;SAR1B;ASAP2;CHSY1;CANT1;ST3GAL4;CHPF;B4GALT2;PITPNM1	0.0222941	0.216844
GO:0016558	protein import into peroxisome matrix	biological_process	3	13	5828;55670;5195	PEX2;PEX26;PEX14	0.0222665	0.216703
GO:0016578	histone deubiquitination	biological_process	4	16	6314;171023;51720;8314	ATXN7;ASXL1;UIMC1;BAP1	0.00997752	0.13983
GO:0052658	inositol-1,4,5-trisphosphate 5-phosphatase activity	molecular_function	4	4	3632;51763;3633;27124	INPP5A;INPP5K;INPP5B;INPP5J	0	0
GO:0052659	inositol-1,3,4,5-tetrakisphosphate 5-phosphatase activity	molecular_function	3	3	3632;51763;27124	INPP5A;INPP5K;INPP5J	0	0
GO:0016574	histone ubiquitination	biological_process	5	28	84678;10075;7319;57332;9810	KDM2B;HUWE1;UBE2A;CBX8;RNF40	0.0319575	0.228285
GO:0004385	guanylate kinase activity	molecular_function	3	11	1741;4356;4355	DLG3;MPP3;MPP2	0.0118417	0.155873
GO:0006108	malate metabolic process	biological_process	3	7	4191;2271;4200	MDH2;FH;ME2	0.00167261	0.0459049
GO:0052866	phosphatidylinositol phosphate phosphatase activity	molecular_function	3	16	51763;64419;3633	INPP5K;MTMR14;INPP5B	0.0459147	0.228285
GO:0032947	protein complex scaffold	molecular_function	7	44	9465;64210;54927;339451;8662;26119;162989	AKAP7;MMS19;CHCHD3;KLHL17;EIF3B;LDLRAP1;DEDD2	0.0358143	0.228285
GO:0008250	oligosaccharyltransferase complex	cellular_component	3	10	201595;6184;1603	STT3B;RPN1;DAD1	0.00809213	0.11644
GO:0006369	termination of RNA polymerase II transcription	biological_process	7	44	6636;51692;11338;29894;1477;25888;6426	SNRPF;CPSF3;U2AF2;CPSF1;CSTF1;ZNF473;SRSF1	0.0358143	0.228285
GO:0006363	termination of RNA polymerase I transcription	biological_process	5	21	9013;84172;2071;25885;2068	TAF1C;POLR1B;ERCC3;POLR1A;ERCC2	0.00779639	0.113714
GO:0006801	superoxide metabolic process	biological_process	5	31	9973;538;79400;4688;285590	CCS;ATP7A;NOX5;NCF2;SH3PXD2B	0.0499641	0.228285
GO:0006362	transcription elongation from RNA polymerase I promoter	biological_process	5	19	9013;84172;2071;25885;2068	TAF1C;POLR1B;ERCC3;POLR1A;ERCC2	0.00453846	0.104378
GO:0006361	transcription initiation from RNA polymerase I promoter	biological_process	5	24	9013;84172;2071;25885;2068	TAF1C;POLR1B;ERCC3;POLR1A;ERCC2	0.0154129	0.194338
GO:0071013	catalytic step 2 spliceosome	cellular_component	16	84	6636;3183;51340;51428;9343;8175;1655;27339;9416;1659;6426;7919;8220;9092;24144;56949	SNRPF;HNRNPC;CRNKL1;DDX41;EFTUD2;SF3A2;DDX5;PRPF19;DDX23;DHX8;SRSF1;DDX39B;DGCR14;SART1;TFIP11;XAB2	0.000886818	0.0268442
GO:0006379	mRNA cleavage	biological_process	3	12	51692;29894;1477	CPSF3;CPSF1;CSTF1	0.0165452	0.205312
GO:0016922	ligand-dependent nuclear receptor binding	molecular_function	5	19	8202;10499;10011;6604;9325	NCOA3;NCOA2;SRA1;SMARCD3;TRIP4	0.00453846	0.104378
GO:0006378	mRNA polyadenylation	biological_process	4	20	2926;51692;29894;1477	GRSF1;CPSF3;CPSF1;CSTF1	0.0264006	0.228285
GO:0005852	eukaryotic translation initiation factor 3 complex	cellular_component	3	14	8666;8669;8662	EIF3G;EIF3J;EIF3B	0.0290519	0.228285
GO:0032564	dATP binding	molecular_function	3	4	145165;6767;2071	ST13P4;ST13;ERCC3	5.93956e-05	0.00231769
GO:0006376	mRNA splice site selection	biological_process	4	17	58155;8175;7536;6426	PTBP2;SF3A2;SF1;SRSF1	0.0131299	0.169047
GO:0048487	beta-tubulin binding	molecular_function	5	24	23710;2010;55201;5195;29127	GABARAPL1;EMD;MAP1S;PEX14;RACGAP1	0.0154129	0.194338
GO:0060079	regulation of excitatory postsynaptic membrane potential	biological_process	7	35	5590;8898;57030;5025;1760;57555;1020	PRKCZ;MTMR2;SLC17A7;P2RX4;DMPK;NLGN2;CDK5	0.00956745	0.135118
GO:0008234	cysteine-type peptidase activity	molecular_function	20	145	10868;8722;84669;9099;54858;205564;56957;1508;377630;642;10869;80124;79747;123228;8314;23192;8078;55611;726;26168	USP20;CTSF;USP32;USP2;PGPEP1;SENP5;OTUD7B;CTSB;USP17L2;BLMH;USP19;VCPIP1;ADGB;SENP8;BAP1;ATG4B;USP5;OTUB1;CAPN5;SENP3	0.0155931	0.196309
GO:0005844	polysome	cellular_component	4	23	811;26523;4733;51087	CALR;EIF2C1;DRG1;YBX2	0.0460721	0.228285
GO:2001238	positive regulation of extrinsic apoptotic signaling pathway	biological_process	3	15	7186;5371;162989	TRAF2;PML;DEDD2	0.0369304	0.228285
GO:0031293	membrane protein intracellular domain proteolysis	biological_process	3	15	5970;56928;5663	RELA;SPPL2B;PSEN1	0.0369304	0.228285
GO:0032154	cleavage furrow	cellular_component	7	36	55165;389;29127;9600;4221;55200;5585	CEP55;RHOC;RACGAP1;PITPNM1;MEN1;PLEKHG6;PKN1	0.011376	0.151806
GO:0005680	anaphase-promoting complex	cellular_component	4	21	51434;8881;51343;29882	ANAPC7;CDC16;FZR1;ANAPC2	0.0322144	0.228285
GO:0031095	platelet dense tubular network membrane	cellular_component	4	8	10335;489;10938;487	MRVI1;ATP2A3;EHD1;ATP2A1	0.000232384	0.00857996
GO:0005874	microtubule	cellular_component	41	328	23354;22948;6546;347688;10726;2009;5347;25941;10499;23710;55177;27130;2010;5048;83658;348235;3835;4957;3797;357;8313;55201;84445;1639;6543;55559;8881;983;140735;283349;10783;1855;57662;89796;1453;2288;29127;10383;147700;4296;90990	HAUS5;CCT5;SLC8A1;TUBB8;NUDC;EML1;PLK1;TPGS2;NCOA2;GABARAPL1;FAM82A2;INVS;EMD;PAFAH1B1;DYNLRB1;SKA2;KIF22;ODF2;KIF3C;SHROOM2;AXIN2;MAP1S;LZTS2;DCTN1;SLC8A2;HAUS7;CDC16;CDK1;DYNLL2;RASSF3;NEK6;DVL1;CAMSAP3;NAV1;CSNK1D;FKBP4;RACGAP1;TUBB4B;KLC3;MAP3K11;KIFC2	0.00859174	0.123241
GO:0005484	SNAP receptor activity	molecular_function	4	20	6811;53407;6810;10652	STX5;STX18;STX4;YKT6	0.0264006	0.228285
GO:0005671	Ada2/Gcn5/Ada3 transcription activator complex	cellular_component	4	14	56655;9898;57325;1810	POLE4;UBAP2L;CSRP2BP;DR1	0.00530301	0.112938
GO:0005675	holo TFIIH complex	cellular_component	3	11	64210;2071;2068	MMS19;ERCC3;ERCC2	0.0118417	0.155873
GO:0042994	cytoplasmic sequestering of transcription factor	biological_process	3	16	4794;11124;5716	NFKBIE;FAF1;PSMD10	0.0459147	0.228285
GO:0031625	ubiquitin protein ligase binding	molecular_function	19	140	811;9099;5970;9470;8450;3091;7186;51701;7319;11124;8313;7188;527;7466;155061;5371;9810;29882;85409	CALR;USP2;RELA;EIF4E2;CUL4B;HIF1A;TRAF2;NLK;UBE2A;FAF1;AXIN2;TRAF5;ATP6V0C;WFS1;ZNF746;PML;RNF40;ANAPC2;NKD2	0.0205808	0.214114
GO:0004707	MAP kinase activity	molecular_function	3	15	51701;5598;6300	NLK;MAPK7;MAPK12	0.0369304	0.228285
GO:0042470	melanosome	cellular_component	13	94	821;10015;10961;10672;9601;7534;55161;682;25924;1508;6184;9554;5878	CANX;PDCD6IP;ERP29;GNA13;PDIA4;YWHAZ;TMEM33;BSG;MYRIP;CTSB;RPN1;SEC22B;RAB5C	0.0348087	0.228285
GO:0042059	negative regulation of epidermal growth factor receptor signaling pathway	biological_process	7	41	58513;5663;1173;161;29924;84619;6456	EPS15L1;PSEN1;AP2M1;AP2A2;EPN1;ZGPAT;SH3GL2	0.0243451	0.228285
GO:0031434	mitogen-activated protein kinase kinase binding	molecular_function	3	10	5300;9344;4296	PIN1;TAOK2;MAP3K11	0.00809213	0.11644
GO:0030371	translation repressor activity	molecular_function	3	10	1153;340719;51247	CIRBP;NANOS1;PAIP2	0.00809213	0.11644
GO:0030165	PDZ domain binding	molecular_function	13	86	1741;9419;10499;4356;222484;5663;2890;6640;5174;6584;10755;9368;320	DLG3;CRIPT;NCOA2;MPP3;LNX2;PSEN1;GRIA1;SNTA1;PDZK1;SLC22A5;GIPC1;SLC9A3R1;APBA1	0.0173559	0.212965
GO:0001784	phosphotyrosine binding	molecular_function	3	14	84867;26119;53	PTPN5;LDLRAP1;ACP2	0.0290519	0.228285
GO:0015939	pantothenate metabolic process	biological_process	3	11	60490;80347;8884	PPCDC;COASY;SLC5A6	0.0118417	0.155873
GO:0030375	thyroid hormone receptor coactivator activity	molecular_function	3	5	6257;10499;10025	RXRB;NCOA2;MED16	0.000276151	0.0099505
GO:2000779	regulation of double-strand break repair	biological_process	3	15	51548;254225;2305	SIRT6;RNF169;FOXM1	0.0369304	0.228285
GO:0051323	metaphase	biological_process	3	9	56776;8379;23481	FMN2;MAD1L1;PES1	0.00521516	0.112938
GO:0051536	iron-sulfur cluster binding	molecular_function	8	54	374291;51654;50;493856;10539;48;2068;55140	NDUFS7;CDK5RAP1;ACO2;CISD2;GLRX3;ACO1;ERCC2;ELP3	0.0442916	0.228285
GO:0051532	regulation of NFAT protein import into nucleus	biological_process	3	7	90070;5598;2475	LACRT;MAPK7;MTOR	0.00167261	0.0459049
GO:0097039	protein linear polyubiquitination	biological_process	3	3	10616;81858;55072	RBCK1;SHARPIN;RNF31	0	0
GO:0004579	dolichyl-diphosphooligosaccharide-protein glycotransferase activity	molecular_function	3	8	201595;6184;1603	STT3B;RPN1;DAD1	0.00311284	0.0757152
GO:0018202	peptidyl-histidine modification	biological_process	4	11	285381;5164;1802;55662	DPH3;PDK2;DPH2;HIF1AN	0.00153043	0.0433762
GO:0001947	heart looping	biological_process	7	40	51684;51098;3091;5663;2022;6722;8928	SUFU;IFT52;HIF1A;PSEN1;ENG;SRF;FOXH1	0.0211746	0.214114
GO:0016581	NuRD complex	cellular_component	3	15	9219;53615;5928	MTA2;MBD3;RBBP4	0.0369304	0.228285
GO:0001941	postsynaptic membrane organization	biological_process	3	12	9093;1855;57555	DNAJA3;DVL1;NLGN2	0.0165452	0.205312
GO:0030126	COPI vesicle coat	cellular_component	3	14	57410;9276;51014	SCYL1;COPB2;TMED7	0.0290519	0.228285
GO:0030128	clathrin coat of endocytic vesicle	cellular_component	3	10	22905;161;26119	EPN2;AP2A2;LDLRAP1	0.00809213	0.11644
GO:0016592	mediator complex	cellular_component	6	32	9439;10432;9862;9968;9443;10025	MED23;RBM14;MED24;MED12;MED7;MED16	0.0190097	0.214114
GO:0090181	regulation of cholesterol metabolic process	biological_process	4	18	5828;64788;26119;22937	PEX2;LMF1;LDLRAP1;SCAP	0.0168909	0.208347
GO:0030131	clathrin adaptor complex	cellular_component	8	31	164;1173;26985;161;23163;26088;26119;23062	AP1G1;AP2M1;AP3M1;AP2A2;GGA3;GGA1;LDLRAP1;GGA2	0.00103412	0.0305176
GO:0030132	clathrin coat of coated pit	cellular_component	3	14	1173;161;26119	AP2M1;AP2A2;LDLRAP1	0.0290519	0.228285
GO:0031201	SNARE complex	cellular_component	6	23	8775;6811;8673;6810;10652;10815	NAPA;STX5;VAMP8;STX4;YKT6;CPLX1	0.0027746	0.0689131
GO:0031648	protein destabilization	biological_process	5	19	8945;5828;5347;4193;6737	BTRC;PEX2;PLK1;MDM2;TRIM21	0.00453846	0.104378
GO:0045806	negative regulation of endocytosis	biological_process	4	23	382;8898;11252;29763	ARF6;MTMR2;PACSIN2;PACSIN3	0.0460721	0.228285
GO:0004722	protein serine/threonine phosphatase activity	molecular_function	8	47	57546;5532;22843;5475;5496;5534;8493;28227	PDP2;PPP3CB;PPM1E;PPEF1;PPM1G;PPP3R1;PPM1D;PPP2R3B	0.0196143	0.214114
GO:0060216	definitive hemopoiesis	biological_process	3	11	204851;7010;6670	HIPK1;TEK;SP3	0.0118417	0.155873
GO:0000159	protein phosphatase type 2A complex	cellular_component	4	19	5521;55844;5528;28227	PPP2R2B;PPP2R2D;PPP2R5D;PPP2R3B	0.0213025	0.214114
GO:0018279	protein N-linked glycosylation via asparagine	biological_process	19	87	11320;821;811;4249;2530;5373;51128;5238;201595;11282;64841;6184;29926;6484;10113;29925;5589;1603;8704	MGAT4A;CANX;CALR;MGAT5;FUT8;PMM2;SAR1B;PGM3;STT3B;MGAT4B;GNPNAT1;RPN1;GMPPA;ST3GAL4;PREB;GMPPB;PRKCSH;DAD1;B4GALT2	5.11309e-05	0.00200948
GO:0031491	nucleosome binding	molecular_function	3	13	26155;3151;84939	NOC2L;HMGN2;MUM1	0.0222665	0.216703
GO:0006734	NADH metabolic process	biological_process	3	8	2820;4191;2819	GPD2;MDH2;GPD1	0.00311284	0.0757152
GO:0017069	snRNA binding	molecular_function	4	15	10614;6626;124790;7919	HEXIM1;SNRPA;HEXIM2;DDX39B	0.00738603	0.112938
GO:0007094	mitotic cell cycle spindle assembly checkpoint	biological_process	5	30	699;8379;51434;8881;29882	BUB1;MAD1L1;ANAPC7;CDC16;ANAPC2	0.0433971	0.228285
GO:0045879	negative regulation of smoothened signaling pathway	biological_process	4	16	8945;51684;25989;374654	BTRC;SUFU;ULK3;KIF7	0.00997752	0.13983
GO:0046716	muscle cell homeostasis	biological_process	3	16	3091;6722;226	HIF1A;SRF;ALDOA	0.0459147	0.228285
GO:0045880	positive regulation of smoothened signaling pathway	biological_process	3	16	25989;27148;374654	ULK3;STK36;KIF7	0.0459147	0.228285
GO:0048011	nerve growth factor receptor signaling pathway	biological_process	27	216	111;5970;26574;5582;5663;1173;5046;115;5899;9826;3551;51118;10818;161;9261;396;6195;4193;57449;5598;983;2475;89846;84335;5296;6456;6300	ADCY5;RELA;AATF;PRKCG;PSEN1;AP2M1;PCSK6;ADCY9;RALB;ARHGEF11;IKBKB;UTP11L;FRS2;AP2A2;MAPKAPK2;ARHGDIA;RPS6KA1;MDM2;PLEKHG5;MAPK7;CDK1;MTOR;FGD3;AKT1S1;PIK3R2;SH3GL2;MAPK12	0.0241761	0.228285
GO:0070979	protein K11-linked ubiquitination	biological_process	5	26	7319;51434;8881;51343;29882	UBE2A;ANAPC7;CDC16;FZR1;ANAPC2	0.022683	0.219138
GO:0008601	protein phosphatase type 2A regulator activity	molecular_function	5	19	5521;2029;55844;5528;28227	PPP2R2B;ENSA;PPP2R2D;PPP2R5D;PPP2R3B	0.00453846	0.104378
GO:0045202	synapse	cellular_component	50	451	50488;84896;6854;1741;9419;127833;221692;10096;7534;10006;27020;1138;1145;10499;23191;3749;25924;102;386617;10505;790;5582;55879;8773;5663;2890;7781;6640;8898;9751;57030;5025;1674;339451;9093;8313;55201;22895;6833;81858;9114;5818;10755;23017;1855;57555;320;1020;84687;10815	MINK1;ATAD1;SYN2;DLG3;CRIPT;SYT2;PHACTR1;ACTR3;YWHAZ;ABI1;NPTN;CHRNA5;CHRNE;NCOA2;CYFIP1;KCNC4;MYRIP;ADAM10;KCTD8;SEMA4F;CAD;PRKCG;GABRQ;SNAP23;PSEN1;GRIA1;SLC30A3;SNTA1;MTMR2;SNPH;SLC17A7;P2RX4;DES;KLHL17;DNAJA3;AXIN2;MAP1S;RPH3A;ABCC8;SHARPIN;ATP6V0D1;PVRL1;GIPC1;FAIM2;DVL1;NLGN2;APBA1;CDK5;PPP1R9B;CPLX1	0.0370162	0.228285
GO:0050681	androgen receptor binding	molecular_function	8	39	8031;811;8202;1655;10524;55128;8928;5585	NCOA4;CALR;NCOA3;DDX5;KAT5;TRIM68;FOXH1;PKN1	0.00573945	0.112938
GO:0019717	synaptosome	cellular_component	16	109	116225;10006;23191;10505;4645;5582;8773;5663;2890;9751;57030;9114;5818;1855;9810;53	ZMYND19;ABI1;CYFIP1;SEMA4F;MYO5B;PRKCG;SNAP23;PSEN1;GRIA1;SNPH;SLC17A7;ATP6V0D1;PVRL1;DVL1;RNF40;ACP2	0.0141417	0.18066
GO:0019902	phosphatase binding	molecular_function	16	107	1741;5532;81846;1445;8036;54927;81566;51434;2029;10231;9368;23139;8178;26133;84687;23381	DLG3;PPP3CB;SBF2;CSK;SHOC2;CHCHD3;CSRNP2;ANAPC7;ENSA;RCAN2;SLC9A3R1;MAST2;ELL;TRPC4AP;PPP1R9B;SMG5	0.0118654	0.15606
GO:0030332	cyclin binding	molecular_function	3	14	9099;983;2580	USP2;CDK1;GAK	0.0290519	0.228285
GO:0018024	histone-lysine N-methyltransferase activity	molecular_function	8	39	7799;9070;10919;23067;9869;79723;4221;84444	PRDM2;ASH2L;EHMT2;SETD1B;SETDB1;SUV39H2;MEN1;DOT1L	0.00573945	0.112938
GO:0045217	cell-cell junction maintenance	biological_process	3	7	357;57662;57555	SHROOM2;CAMSAP3;NLGN2	0.00167261	0.0459049
GO:0017022	myosin binding	molecular_function	5	28	25924;22853;22954;10755;64236	MYRIP;LMTK2;TRIM32;GIPC1;PDLIM2	0.0319575	0.228285
GO:0004697	protein kinase C activity	molecular_function	4	16	5590;5582;25865;5585	PRKCZ;PRKCG;PRKD2;PKN1	0.00997752	0.13983
GO:0004693	cyclin-dependent protein kinase activity	molecular_function	5	31	5127;983;5128;5129;1020	CDK16;CDK1;CDK17;CDK18;CDK5	0.0499641	0.228285
GO:0008625	induction of apoptosis via death domain receptors	biological_process	3	15	9191;56616;162989	DEDD;DIABLO;DEDD2	0.0369304	0.228285
GO:0007265	Ras protein signal transduction	biological_process	17	130	10672;3984;25780;4650;5899;9826;8036;22800;9046;5912;9261;396;983;11188;23580;6300;5337	GNA13;LIMK1;RASGRP3;MYO9B;RALB;ARHGEF11;SHOC2;RRAS2;DOK2;RAP2B;MAPKAPK2;ARHGDIA;CDK1;NISCH;CDC42EP4;MAPK12;PLD1	0.035558	0.228285
GO:0010614	negative regulation of cardiac muscle hypertrophy	biological_process	3	7	10539;5025;5997	GLRX3;P2RX4;RGS2	0.00167261	0.0459049
GO:0070491	repressing transcription factor binding	molecular_function	5	30	5970;55929;10524;26155;7091	RELA;DMAP1;KAT5;NOC2L;TLE4	0.0433971	0.228285
GO:0017075	syntaxin-1 binding	molecular_function	3	13	9751;9810;10815	SNPH;RNF40;CPLX1	0.0222665	0.216703
GO:0008633	activation of pro-apoptotic gene products	biological_process	5	31	7186;5534;4836;140735;1020	TRAF2;PPP3R1;NMT1;DYNLL2;CDK5	0.0499641	0.228285
GO:0010823	negative regulation of mitochondrion organization	biological_process	3	13	10493;598;5716	VAT1;BCL2L1;PSMD10	0.0222665	0.216703
GO:0035631	CD40 receptor complex	cellular_component	5	11	3551;7186;56616;7188;55072	IKBKB;TRAF2;DIABLO;TRAF5;RNF31	0.000142869	0.0054208
GO:0006942	regulation of striated muscle contraction	biological_process	6	38	6546;5025;5997;1760;7135;487	SLC8A1;P2RX4;RGS2;DMPK;TNNI1;ATP2A1	0.04514	0.228285
GO:0051972	regulation of telomerase activity	biological_process	3	11	5371;55135;4221	PML;WRAP53;MEN1	0.0118417	0.155873
GO:0046777	protein autophosphorylation	biological_process	21	149	29904;50488;79834;25989;6794;22853;7010;790;9262;25865;51701;1859;92597;8576;5598;10783;2475;4296;1020;7786;1613	EEF2K;MINK1;PEAK1;ULK3;STK11;LMTK2;TEK;CAD;STK17B;PRKD2;NLK;DYRK1A;MOB1B;STK16;MAPK7;NEK6;MTOR;MAP3K11;CDK5;MAP3K12;DAPK3	0.010937	0.148342
GO:0033119	negative regulation of RNA splicing	biological_process	3	15	58155;11338;5725	PTBP2;U2AF2;PTBP1	0.0369304	0.228285
GO:0033116	endoplasmic reticulum-Golgi intermediate compartment membrane	cellular_component	6	26	51014;81671;11018;9780;6811;9554	TMED7;VMP1;TMED1;PIEZO1;STX5;SEC22B	0.00589772	0.112938
GO:0036002	pre-mRNA binding	molecular_function	3	9	8233;5725;1655	ZRSR2;PTBP1;DDX5	0.00521516	0.112938
GO:0005979	regulation of glycogen biosynthetic process	biological_process	5	26	10580;51763;8445;2887;2475	SORBS1;INPP5K;DYRK2;GRB10;MTOR	0.022683	0.219138
GO:0005978	glycogen biosynthetic process	biological_process	4	15	2992;5236;2997;8908	GYG1;PGM1;GYS1;GYG2	0.00738603	0.112938
GO:0005980	glycogen catabolic process	biological_process	4	18	2992;5236;5834;8908	GYG1;PGM1;PYGB;GYG2	0.0168909	0.208347
GO:0006541	glutamine metabolic process	biological_process	4	20	790;2806;2752;440	CAD;GOT2;GLUL;ASNS	0.0264006	0.228285
GO:0042826	histone deacetylase binding	molecular_function	10	63	4209;3091;54887;5928;50943;23125;7023;5585;3838;7391	MEF2D;HIF1A;UHRF1BP1;RBBP4;FOXP3;CAMTA2;TFAP4;PKN1;KPNA2;USF1	0.0203523	0.214114
GO:0009067	aspartate family amino acid biosynthetic process	biological_process	4	22	8890;79896;2806;440	EIF2B4;THNSL1;GOT2;ASNS	0.0387664	0.228285
GO:0000216	M/G1 transition of mitotic cell cycle	biological_process	16	79	4172;8317;5701;4999;990;4176;5710;5700;4998;10213;5716;23649;4174;9491;5719;5426	MCM3;CDC7;PSMC2;ORC2;CDC6;MCM7;PSMD4;PSMC1;ORC1;PSMD14;PSMD10;POLA2;MCM5;PSMF1;PSMD13;POLE	0.000422007	0.0148805
GO:0005068	transmembrane receptor protein tyrosine kinase adaptor activity	molecular_function	3	7	10818;9046;9846	FRS2;DOK2;GAB2	0.00167261	0.0459049
GO:0003730	mRNA 3'-UTR binding	molecular_function	4	23	1153;10643;29894;51087	CIRBP;IGF2BP3;CPSF1;YBX2	0.0460721	0.228285
GO:0006596	polyamine biosynthetic process	biological_process	3	11	51582;6611;54498	AZIN1;SMS;SMOX	0.0118417	0.155873
GO:0032784	regulation of DNA-dependent transcription, elongation	biological_process	5	30	9984;6830;57805;8178;6829	THOC1;SUPT6H;KIAA1967;ELL;SUPT5H	0.0433971	0.228285
GO:0042809	vitamin D receptor binding	molecular_function	4	17	6257;9862;9968;10025	RXRB;MED24;MED12;MED16	0.0131299	0.169047
GO:0016868	intramolecular transferase activity, phosphotransferases	molecular_function	3	11	5373;5238;5236	PMM2;PGM3;PGM1	0.0118417	0.155873
GO:0006978	DNA damage response, signal transduction by p53 class mediator resulting in transcription of p21 class mediator	biological_process	4	14	8626;10524;7023;2305	TP63;KAT5;TFAP4;FOXM1	0.00530301	0.112938
GO:0006977	DNA damage response, signal transduction by p53 class mediator resulting in cell cycle arrest	biological_process	10	66	5701;51499;4193;5710;5700;10213;5716;5371;9491;5719	PSMC2;TRIAP1;MDM2;PSMD4;PSMC1;PSMD14;PSMD10;PML;PSMF1;PSMD13	0.0279428	0.228285
GO:0010388	cullin deneddylation	biological_process	5	9	8533;51138;50813;64708;9318	COPS3;COPS4;COPS7A;COPS7B;COPS2	3.03339e-05	0.00121831
GO:0070997	neuron death	biological_process	5	31	8626;5663;1822;155061;1020	TP63;PSEN1;ATN1;ZNF746;CDK5	0.0499641	0.228285
GO:0030544	Hsp70 protein binding	molecular_function	5	13	3300;145165;6767;10963;983	DNAJB2;ST13P4;ST13;STIP1;CDK1	0.000454683	0.0159643
GO:0055119	relaxation of cardiac muscle	biological_process	3	4	6546;5025;5997	SLC8A1;P2RX4;RGS2	5.93956e-05	0.00231769
GO:0006987	activation of signaling protein activity involved in unfolded protein response	biological_process	15	64	27230;811;468;6745;9570;6734;9797;10113;1639;7466;9114;1663;51726;440;7709	SERP1;CALR;ATF4;SSR1;GOSR2;SRPR;TATDN2;PREB;DCTN1;WFS1;ATP6V0D1;DDX11;DNAJB11;ASNS;ZBTB17	9.79769e-05	0.00378729
GO:0046966	thyroid hormone receptor binding	molecular_function	6	30	6257;9320;8202;9862;9968;10025	RXRB;TRIP12;NCOA3;MED24;MED12;MED16	0.0134051	0.172051
GO:0010155	regulation of proton transport	biological_process	3	13	11261;79400;9368	CHP1;NOX5;SLC9A3R1	0.0222665	0.216703
GO:0006998	nuclear envelope organization	biological_process	4	12	2010;5048;10269;1760	EMD;PAFAH1B1;ZMPSTE24;DMPK	0.00243468	0.06352
GO:0000266	mitochondrial fission	biological_process	3	15	64422;9650;1352	ATG3;MTFR1;COX10	0.0369304	0.228285
GO:0072657	protein localization in membrane	biological_process	10	63	5590;115548;51763;5174;9093;285590;1855;57555;23241;1020	PRKCZ;FCHO2;INPP5K;PDZK1;DNAJA3;SH3PXD2B;DVL1;NLGN2;PACS2;CDK5	0.0203523	0.214114
GO:0032793	positive regulation of CREB transcription factor activity	biological_process	3	13	64784;25865;200186	CRTC3;PRKD2;CRTC2	0.0222665	0.216703
GO:0007067	mitosis	biological_process	38	308	23354;64689;9113;9787;699;10726;5347;8812;6787;54957;93973;55165;5048;348235;3835;55166;80124;990;7514;54962;1069;8379;84445;5905;23481;1639;51434;55559;8881;2029;983;899;10783;51343;1663;29127;29882;55844	HAUS5;GORASP1;LATS1;DLGAP5;BUB1;NUDC;PLK1;CCNK;NEK4;TXNL4B;ACTR8;CEP55;PAFAH1B1;SKA2;KIF22;CENPQ;VCPIP1;CDC6;XPO1;TIPIN;CETN2;MAD1L1;LZTS2;RANGAP1;PES1;DCTN1;ANAPC7;HAUS7;CDC16;ENSA;CDK1;CCNF;NEK6;FZR1;DDX11;RACGAP1;ANAPC2;PPP2R2D	0.0130941	0.169047
GO:0009298	GDP-mannose biosynthetic process	biological_process	3	5	5373;29926;29925	PMM2;GMPPA;GMPPB	0.000276151	0.0099505
GO:0005092	GDP-dissociation inhibitor activity	molecular_function	4	9	29899;2664;2665;396	GPSM2;GDI1;GDI2;ARHGDIA	0.000484946	0.0169186
GO:0030521	androgen receptor signaling pathway	biological_process	8	47	8031;8202;10499;10524;9862;9968;2288;10025	NCOA4;NCOA3;NCOA2;KAT5;MED24;MED12;FKBP4;MED16	0.0196143	0.214114
GO:0030520	intracellular estrogen receptor signaling pathway	biological_process	4	14	2100;5914;10432;112398	ESR2;RARA;RBM14;EGLN2	0.00530301	0.112938
GO:0032456	endocytic recycling	biological_process	3	10	22853;30844;10938	LMTK2;EHD4;EHD1	0.00809213	0.11644
GO:0048596	embryonic camera-type eye morphogenesis	biological_process	4	22	84678;6670;4041;10818	KDM2B;SP3;LRP5;FRS2	0.0387664	0.228285
GO:0046134	pyrimidine nucleoside biosynthetic process	biological_process	3	16	790;7083;7371	CAD;TK1;UCK2	0.0459147	0.228285
GO:0046329	negative regulation of JNK cascade	biological_process	4	18	64853;4221;2874;2122	AIDA;MEN1;GPS2;MECOM	0.0168909	0.208347
GO:0035035	histone acetyltransferase binding	molecular_function	3	16	3091;50943;55128	HIF1A;FOXP3;TRIM68	0.0459147	0.228285
GO:0071108	protein K48-linked deubiquitination	biological_process	4	12	10868;8314;8078;55611	USP20;BAP1;USP5;OTUB1	0.00243468	0.06352
GO:0032469	endoplasmic reticulum calcium ion homeostasis	biological_process	4	8	5663;7466;5371;487	PSEN1;WFS1;PML;ATP2A1	0.000232384	0.00857996
GO:0000922	spindle pole	cellular_component	12	88	9113;9787;5347;55177;4957;123872;990;5905;1639;10783;1663;55200	LATS1;DLGAP5;PLK1;FAM82A2;ODF2;DNAAF1;CDC6;RANGAP1;DCTN1;NEK6;DDX11;PLEKHG6	0.0433386	0.228285
GO:0016831	carboxy-lyase activity	molecular_function	5	31	7389;60490;3067;2752;593	UROD;PPCDC;HDC;GLUL;BCKDHA	0.0499641	0.228285
GO:0071797	LUBAC complex	cellular_component	3	3	10616;81858;55072	RBCK1;SHARPIN;RNF31	0	0
GO:0016417	S-acyltransferase activity	molecular_function	3	6	27349;1737;10652	MCAT;DLAT;YKT6	0.000770534	0.0235844
GO:0005375	copper ion transmembrane transporter activity	molecular_function	3	6	9973;538;1318	CCS;ATP7A;SLC31A2	0.000770534	0.0235844
GO:0021680	cerebellar Purkinje cell layer development	biological_process	4	17	538;10533;23017;16	ATP7A;ATG7;FAIM2;AARS	0.0131299	0.169047
GO:0000932	cytoplasmic mRNA processing body	cellular_component	7	39	1656;4076;26523;23019;80153;6737;126374	DDX6;CAPRIN1;EIF2C1;CNOT1;EDC3;TRIM21;WTIP	0.0183078	0.214114
GO:0005779	integral to peroxisomal membrane	cellular_component	4	15	4358;5828;55670;8799	MPV17;PEX2;PEX26;PEX11B	0.00738603	0.112938
GO:0005776	autophagic vacuole	cellular_component	5	31	23710;81671;4943;94241;55626	GABARAPL1;VMP1;TBC1D25;TP53INP1;AMBRA1	0.0499641	0.228285
GO:0001829	trophectodermal cell differentiation	biological_process	3	16	7004;6670;6722	TEAD4;SP3;SRF	0.0459147	0.228285
GO:0008353	RNA polymerase II carboxy-terminal domain kinase activity	molecular_function	3	15	2071;983;2068	ERCC3;CDK1;ERCC2	0.0369304	0.228285
GO:0048365	Rac GTPase binding	molecular_function	5	18	23191;4688;1855;4296;5585	CYFIP1;NCF2;DVL1;MAP3K11;PKN1	0.00335139	0.080448
GO:0016024	CDP-diacylglycerol biosynthetic process	biological_process	3	12	137964;10555;8760	AGPAT6;AGPAT2;CDS2	0.0165452	0.205312
GO:0000299	integral to membrane of membrane fraction	cellular_component	4	17	538;10505;10452;11311	ATP7A;SEMA4F;TOMM40;VPS45	0.0131299	0.169047
GO:0005769	early endosome	cellular_component	25	186	57590;23295;10479;80230;6642;22853;382;57617;8898;8673;65082;9784;30844;1497;10079;9114;26119;8153;11188;5878;3633;5371;84079;11156;10938	WDFY1;MGRN1;SLC9A6;RUFY1;SNX1;LMTK2;ARF6;VPS18;MTMR2;VAMP8;VPS33A;SNX17;EHD4;CTNS;ATP9A;ATP6V0D1;LDLRAP1;RND2;NISCH;RAB5C;INPP5B;PML;ANKRD27;PTP4A3;EHD1	0.0121027	0.158973
GO:0005158	insulin receptor binding	molecular_function	5	29	10580;220164;10818;9046;2887	SORBS1;DOK6;FRS2;DOK2;GRB10	0.0373987	0.228285
GO:0021697	cerebellar cortex formation	biological_process	4	16	538;136319;23017;1020	ATP7A;MTPN;FAIM2;CDK5	0.00997752	0.13983
GO:0006906	vesicle fusion	biological_process	3	15	2773;6811;8673	GNAI3;STX5;VAMP8	0.0369304	0.228285
GO:0006903	vesicle targeting	biological_process	7	37	9276;51128;8773;6811;5663;10113;10652	COPB2;SAR1B;SNAP23;STX5;PSEN1;PREB;YKT6	0.0134245	0.172166
GO:0006904	vesicle docking involved in exocytosis	biological_process	6	26	9751;65082;10490;6810;10652;11311	SNPH;VPS33A;VTI1B;STX4;YKT6;VPS45	0.00589772	0.112938
GO:0043522	leucine zipper domain binding	molecular_function	3	8	26574;57591;1613	AATF;MKL1;DAPK3	0.00311284	0.0757152
GO:0005759	mitochondrial matrix	cellular_component	33	273	3155;64979;4191;57546;6742;26073;5096;622;23408;50;3418;5888;124454;1737;65003;23410;5831;2271;9093;189;2806;2356;5164;8659;10469;56945;57805;55379;4200;593;10105;35;23203	HMGCL;MRPL36;MDH2;PDP2;SSBP1;POLDIP2;PCCB;BDH1;SIRT5;ACO2;IDH2;RAD51;EARS2;DLAT;MRPL11;SIRT3;PYCR1;FH;DNAJA3;AGXT;GOT2;FPGS;PDK2;ALDH4A1;TIMM44;MRPS22;KIAA1967;LRRC59;ME2;BCKDHA;PPIF;ACADS;PMPCA	0.024272	0.228285
GO:0043124	negative regulation of I-kappaB kinase/NF-kappaB cascade	biological_process	5	26	56957;389;9093;11124;5716	OTUD7B;RHOC;DNAJA3;FAF1;PSMD10	0.022683	0.219138
GO:0008375	acetylglucosaminyltransferase activity	molecular_function	7	39	11320;5279;4249;11282;55624;64132;5986	MGAT4A;PIGC;MGAT5;MGAT4B;POMGNT1;XYLT2;RFNG	0.0183078	0.214114
GO:0042162	telomeric DNA binding	molecular_function	3	16	26277;4691;3184	TINF2;NCL;HNRNPD	0.0459147	0.228285
GO:0060765	regulation of androgen receptor signaling pathway	biological_process	4	20	2100;1655;55128;8928	ESR2;DDX5;TRIM68;FOXH1	0.0264006	0.228285
GO:0030496	midbody	cellular_component	14	81	5347;2773;55165;5899;2664;5300;84445;983;27183;1663;29127;2079;9600;5585	PLK1;GNAI3;CEP55;RALB;GDI1;PIN1;LZTS2;CDK1;VPS4A;DDX11;RACGAP1;ERH;PITPNM1;PKN1	0.0042813	0.100571
GO:0009898	internal side of plasma membrane	cellular_component	13	98	10672;79058;2773;54331;112574;3551;7186;5997;56616;7188;26119;55072;64926	GNA13;ASPSCR1;GNAI3;GNG2;SNX18;IKBKB;TRAF2;RGS2;DIABLO;TRAF5;LDLRAP1;RNF31;RASAL3	0.0471799	0.228285
GO:0032436	positive regulation of proteasomal ubiquitin-dependent protein catabolic process	biological_process	7	31	3300;5347;5663;4193;8078;5716;1453	DNAJB2;PLK1;PSEN1;MDM2;USP5;PSMD10;CSNK1D	0.00438927	0.102522
GO:0031996	thioesterase binding	molecular_function	4	12	382;7186;7188;55559	ARF6;TRAF2;TRAF5;HAUS7	0.00243468	0.06352
GO:0005545	1-phosphatidylinositol binding	molecular_function	4	22	57590;9892;57664;9265	WDFY1;SNAP91;PLEKHA4;CYTH3	0.0387664	0.228285
GO:0090407	organophosphate biosynthetic process	biological_process	3	12	5336;7086;5631	PLCG2;TKT;PRPS1	0.0165452	0.205312
GO:0008105	asymmetric protein localization	biological_process	3	14	8775;55914;357	NAPA;ERBB2IP;SHROOM2	0.0290519	0.228285
GO:0071556	integral to lumenal side of endoplasmic reticulum membrane	cellular_component	3	16	821;811;56928	CANX;CALR;SPPL2B	0.0459147	0.228285
GO:0042149	cellular response to glucose starvation	biological_process	3	12	7436;10514;440	VLDLR;MYBBP1A;ASNS	0.0165452	0.205312
GO:0005730	nucleolus	cellular_component	203	1478	55813;26528;7389;10691;84268;79977;10580;22948;219844;285381;51068;84678;4191;51684;9878;8626;64784;4172;5429;6314;7030;8202;10075;84779;4691;8241;10420;9972;64744;9984;64782;23368;26136;55323;92181;55971;3607;50813;54845;80204;2037;205564;22843;56259;23214;5701;23567;51428;3984;23082;1911;863;622;8545;2289;131870;8566;80095;51077;84135;26574;55131;4209;7693;9191;9219;29115;3091;29899;10171;6787;…	UTP6;DAZAP1;UROD;GMEB1;RPAIN;GRHL2;SORBS1;CCT5;HYLS1;DPH3;NMD3;KDM2B;MDH2;SUFU;TOX4;TP63;CRTC3;MCM3;POLH;ATXN7;TFE3;NCOA3;HUWE1;NAA11;NCL;RBM10;TESK2;NUP153;SMAP2;THOC1;AEN;PPP1R13B;TES;LARP6;UBTD2;BAIAP2L1;FOXK2;COPS7A;ESRP1;FBXO11;EPB41L2;SENP5;PPM1E;CTNNBL1;XPO6;PSMC2;ZNF346;DDX41;LIMK1;PPRC1;PHC1;CBFA2T3;BDH1;CGGBP1;FKBP5;NUDT16;PDXK;ZNF606;FCF1;UTP15;AATF;RBM28;MEF2D;ZNF134;DEDD;MTA2;SAP30BP…	1.69063e-11	8.21225e-10
GO:0005525	GTP binding	molecular_function	45	377	54622;51715;83452;81876;10672;5908;347688;2909;60558;2773;51128;23221;54707;221079;382;9343;26354;5899;6734;22800;84932;389;55915;5912;2071;339122;377;4733;29926;27289;30844;25923;53917;9567;148252;29925;8153;5878;55665;57799;2288;10383;57572;11321;10938	ARL15;RAB23;RAB33B;RAB1B;GNA13;RAP1B;TUBB8;ARHGAP35;GUF1;GNAI3;SAR1B;RHOBTB2;GPN2;ARL5B;ARF6;EFTUD2;GNL3;RALB;SRPR;RRAS2;RAB2B;RHOC;LANCL2;RAP2B;ERCC3;RAB43;ARF3;DRG1;GMPPA;RND1;EHD4;ATL3;RAB24;GTPBP1;DIRAS1;GMPPB;RND2;RAB5C;URGCP;RAB40C;FKBP4;TUBB4B;DOCK6;GPN1;EHD1	0.0142814	0.182239
GO:0005524	ATP binding	molecular_function	171	1482	204851;29904;50488;84896;6854;79611;1656;9113;255967;79834;22948;538;259217;111;4172;10131;699;79896;10420;25989;55210;5127;10096;5347;8317;57410;9881;3416;6794;79132;7297;5096;1445;4648;5701;55655;51428;3984;123283;79738;10121;64768;283455;489;54555;8566;5590;22853;6787;7010;9874;4645;57494;790;5582;1655;79009;5888;9262;124454;3835;10939;6301;4650;3797;115;9416;8396;25865;3551;51447;1659;5985;79…	HIPK1;EEF2K;MINK1;ATAD1;SYN2;ACSS3;DDX6;LATS1;PAN3;PEAK1;CCT5;ATP7A;HSPA12A;ADCY5;MCM3;TRAP1;BUB1;THNSL1;TESK2;ULK3;ATAD3A;CDK16;ACTR3;PLK1;CDC7;SCYL1;TRANK1;IDE;STK11;DHX58;TYK2;PCCB;CSK;MYO7B;PSMC2;NLRP2;DDX41;LIMK1;TARSL2;BBS10;ACTR1A;IPPK;KSR2;ATP2A3;DDX49;PDXK;PRKCZ;LMTK2;NEK4;TEK;TLK1;MYO5B;RIMKLB;CAD;PRKCG;DDX5;DDX50;RAD51;STK17B;EARS2;KIF22;AFG3L2;SARS;MYO9B;KIF3C;ADCY9;DDX23;PIP4K2B;PRKD…	6.84157e-05	0.00265708
GO:0035251	UDP-glucosyltransferase activity	molecular_function	3	9	2992;2997;8908	GYG1;GYS1;GYG2	0.00521516	0.112938
GO:0047485	protein N-terminus binding	molecular_function	13	82	8202;80764;5970;10456;6811;90070;2071;5824;5195;84174;8153;2068;4221	NCOA3;THAP7;RELA;HAX1;STX5;LACRT;ERCC3;PEX19;PEX14;SLA2;RND2;ERCC2;MEN1	0.0116545	0.155271
GO:0043518	negative regulation of DNA damage response, signal transduction by p53 class mediator	biological_process	3	11	1859;4193;5716	DYRK1A;MDM2;PSMD10	0.0118417	0.155873
GO:0090003	regulation of establishment of protein localization in plasma membrane	biological_process	4	19	10580;382;598;26119	SORBS1;ARF6;BCL2L1;LDLRAP1	0.0213025	0.214114
GO:0004842	ubiquitin-protein ligase activity	molecular_function	31	246	8945;9320;10075;23295;26273;80204;55182;27339;22954;51132;7186;7322;7319;26260;83892;4193;7188;64320;10616;79654;134111;118424;6737;57332;55072;11236;9810;55128;29882;149603;55008	BTRC;TRIP12;HUWE1;MGRN1;FBXO3;FBXO11;RNF220;PRPF19;TRIM32;RLIM;TRAF2;UBE2D2;UBE2A;FBXO25;KCTD10;MDM2;TRAF5;RNF25;RBCK1;HECTD3;UBE2QL1;UBE2J2;TRIM21;CBX8;RNF31;RNF139;RNF40;TRIM68;ANAPC2;RNF187;HERC6	0.0161168	0.201822
GO:0016241	regulation of macroautophagy	biological_process	5	17	10533;57535;4943;2475;6829	ATG7;KIAA1324;TBC1D25;MTOR;SUPT5H	0.00241173	0.06352
GO:0031122	cytoplasmic microtubule organization	biological_process	3	14	11261;9419;1855	CHP1;CRIPT;DVL1	0.0290519	0.228285
GO:0031526	brush border membrane	cellular_component	7	39	538;10672;5174;5824;6584;8884;9368	ATP7A;GNA13;PDZK1;PEX19;SLC22A5;SLC5A6;SLC9A3R1	0.0183078	0.214114
GO:0031529	ruffle organization	biological_process	4	18	23191;382;51763;2475	CYFIP1;ARF6;INPP5K;MTOR	0.0168909	0.208347
GO:0018105	peptidyl-serine phosphorylation	biological_process	12	64	5347;5590;22853;25865;51701;9261;5598;10783;2475;1020;7786;6300	PLK1;PRKCZ;LMTK2;PRKD2;NLK;MAPKAPK2;MAPK7;NEK6;MTOR;CDK5;MAP3K12;MAPK12	0.00332692	0.0800942
GO:0031931	TORC1 complex	cellular_component	3	3	57521;2475;84335	RPTOR;MTOR;AKT1S1	0	0
GO:0018107	peptidyl-threonine phosphorylation	biological_process	7	31	22853;790;51701;1859;2475;7786;5585	LMTK2;CAD;NLK;DYRK1A;MTOR;MAP3K12;PKN1	0.00438927	0.102522
GO:0031929	TOR signaling cascade	biological_process	3	8	57521;2475;1978	RPTOR;MTOR;EIF4EBP1	0.00311284	0.0757152
GO:0010510	regulation of acetyl-CoA biosynthetic process from pyruvate	biological_process	3	12	57546;1737;5164	PDP2;DLAT;PDK2	0.0165452	0.205312
GO:0001889	liver development	biological_process	12	79	7389;3155;10533;5970;2052;26019;622;382;6670;64841;440;2305	UROD;HMGCL;ATG7;RELA;EPHX1;UPF2;BDH1;ARF6;SP3;GNPNAT1;ASNS;FOXM1	0.0196805	0.214114
GO:0002070	epithelial cell maturation	biological_process	3	13	2100;3091;137964	ESR2;HIF1A;AGPAT6	0.0222665	0.216703
GO:0032007	negative regulation of TOR signaling cascade	biological_process	3	14	55654;3091;84335	TMEM127;HIF1A;AKT1S1	0.0290519	0.228285
GO:0051233	spindle midzone	cellular_component	3	12	5347;990;29127	PLK1;CDC6;RACGAP1	0.0165452	0.205312
GO:0031145	anaphase-promoting complex-dependent proteasomal ubiquitin-dependent protein catabolic process	biological_process	14	80	8945;5347;5701;5710;5700;51434;8881;10213;983;5716;51343;9491;5719;29882	BTRC;PLK1;PSMC2;PSMD4;PSMC1;ANAPC7;CDC16;PSMD14;CDK1;PSMD10;FZR1;PSMF1;PSMD13;ANAPC2	0.00378913	0.0896489
GO:0007528	neuromuscular junction development	biological_process	5	23	10939;6640;9093;9254;1855	AFG3L2;SNTA1;DNAJA3;CACNA2D2;DVL1	0.0124657	0.162915
GO:0015252	hydrogen ion channel activity	molecular_function	3	5	84329;79400;83959	HVCN1;NOX5;SLC4A11	0.000276151	0.0099505
GO:0002080	acrosomal membrane	cellular_component	3	13	682;8153;2319	BSG;RND2;FLOT2	0.0222665	0.216703
GO:0051437	positive regulation of ubiquitin-protein ligase activity involved in mitotic cell cycle	biological_process	14	72	8945;5347;5701;5710;5700;51434;8881;10213;983;5716;51343;9491;5719;29882	BTRC;PLK1;PSMC2;PSMD4;PSMC1;ANAPC7;CDC16;PSMD14;CDK1;PSMD10;FZR1;PSMF1;PSMD13;ANAPC2	0.00128074	0.0371303
GO:0004445	inositol-polyphosphate 5-phosphatase activity	molecular_function	3	7	3632;51763;27124	INPP5A;INPP5K;INPP5J	0.00167261	0.0459049
GO:0051436	negative regulation of ubiquitin-protein ligase activity involved in mitotic cell cycle	biological_process	11	67	5701;5710;5700;51434;8881;10213;5716;51343;9491;5719;29882	PSMC2;PSMD4;PSMC1;ANAPC7;CDC16;PSMD14;PSMD10;FZR1;PSMF1;PSMD13;ANAPC2	0.0130215	0.168838
GO:0015030	Cajal body	cellular_component	8	47	9343;79833;7514;11218;25888;8178;55135;9092	EFTUD2;GEMIN6;XPO1;DDX20;ZNF473;ELL;WRAP53;SART1	0.0196143	0.214114
GO:0070403	NAD+ binding	molecular_function	3	12	23408;51548;23410	SIRT5;SIRT6;SIRT3	0.0165452	0.205312
GO:0009411	response to UV	biological_process	17	88	1153;84268;8626;5429;5970;123879;22954;26155;54962;2071;7319;8372;54929;5371;2068;4221;7391	CIRBP;RPAIN;TP63;POLH;RELA;DCUN1D3;TRIM32;NOC2L;TIPIN;ERCC3;UBE2A;HYAL3;TMEM161A;PML;ERCC2;MEN1;USF1	0.00055485	0.0191948
GO:0007569	cell aging	biological_process	10	56	5549;811;8626;25989;11070;2022;9093;983;5371;6722	PRELP;CALR;TP63;ULK3;TMEM115;ENG;DNAJA3;CDK1;PML;SRF	0.00862993	0.123338
GO:0000122	negative regulation of transcription from RNA polymerase II promoter	biological_process	49	444	84678;811;9099;51684;8626;5828;171023;2100;5347;10499;5914;1810;51616;8538;9219;55929;10614;53615;1655;6670;5663;10524;10472;10919;26155;51132;2022;7436;6595;4999;7091;9093;9572;2023;4193;1822;124790;50943;84174;11218;5716;57649;57332;4221;8928;2874;6829;2305;55662	KDM2B;CALR;USP2;SUFU;TP63;PEX2;ASXL1;ESR2;PLK1;NCOA2;RARA;DR1;TAF9B;BARX2;MTA2;DMAP1;HEXIM1;MBD3;DDX5;SP3;PSEN1;KAT5;ZNF238;EHMT2;NOC2L;RLIM;ENG;VLDLR;SMARCA2;ORC2;TLE4;DNAJA3;NR1D1;ENO1;MDM2;ATN1;HEXIM2;FOXP3;SLA2;DDX20;PSMD10;PHF12;CBX8;MEN1;FOXH1;GPS2;SUPT5H;FOXM1;HIF1AN	0.0410809	0.228285
GO:0051653	spindle localization	biological_process	4	20	10096;56776;29899;5048	ACTR3;FMN2;GPSM2;PAFAH1B1	0.0264006	0.228285
GO:0045931	positive regulation of mitotic cell cycle	biological_process	6	33	9099;5048;4193;983;440;1978	USP2;PAFAH1B1;MDM2;CDK1;ASNS;EIF4EBP1	0.0223504	0.217135
GO:0045932	negative regulation of muscle contraction	biological_process	3	15	5997;7138;487	RGS2;TNNT1;ATP2A1	0.0369304	0.228285
GO:0008565	protein transporter activity	molecular_function	13	91	6642;23214;164;10073;7436;161;7514;23039;57510;9670;10469;10452;3838	SNX1;XPO6;AP1G1;SNUPN;VLDLR;AP2A2;XPO1;XPO7;XPO5;IPO13;TIMM44;TOMM40;KPNA2	0.0272051	0.228285
GO:0030949	positive regulation of vascular endothelial growth factor receptor signaling pathway	biological_process	3	16	3091;25865;2887	HIF1A;PRKD2;GRB10	0.0459147	0.228285
GO:0043189	H4/H2A histone acetyltransferase complex	cellular_component	3	16	55257;55929;10524	C20orf20;DMAP1;KAT5	0.0459147	0.228285
GO:0004004	ATP-dependent RNA helicase activity	molecular_function	5	20	9416;1659;11218;54606;7919	DDX23;DHX8;DDX20;DDX56;DDX39B	0.00600832	0.112938
GO:0043197	dendritic spine	cellular_component	18	139	50488;1741;9419;6546;7534;10499;102;4645;2890;8898;5025;339451;8313;6543;81858;10755;1020;84687	MINK1;DLG3;CRIPT;SLC8A1;YWHAZ;NCOA2;ADAM10;MYO5B;GRIA1;MTMR2;P2RX4;KLHL17;AXIN2;SLC8A2;SHARPIN;GIPC1;CDK5;PPP1R9B	0.035299	0.228285
GO:0008180	signalosome	cellular_component	8	30	8533;51138;50813;2037;64708;9318;3305;51517	COPS3;COPS4;COPS7A;EPB41L2;COPS7B;COPS2;HSPA1L;NCKIPSD	0.000795223	0.0242499
GO:0030276	clathrin binding	molecular_function	3	11	9892;83988;26119	SNAP91;NCALD;LDLRAP1	0.0118417	0.155873
GO:0045947	negative regulation of translational initiation	biological_process	4	15	8890;5914;51247;1978	EIF2B4;RARA;PAIP2;EIF4EBP1	0.00738603	0.112938
GO:0004402	histone acetyltransferase activity	molecular_function	10	54	8202;57325;79595;10499;10524;9913;9862;11143;55140;55683	NCOA3;CSRP2BP;SAP130;NCOA2;KAT5;SUPT7L;MED24;KAT7;ELP3;KANSL3	0.00651856	0.112938
GO:0031519	PcG protein complex	cellular_component	8	37	84678;171023;10336;1911;5928;8726;8314;57332	KDM2B;ASXL1;PCGF3;PHC1;RBBP4;EED;BAP1;CBX8	0.00395028	0.0931938
GO:0004812	aminoacyl-tRNA ligase activity	molecular_function	8	44	123283;124454;6301;3035;4677;16;7453;57176	TARSL2;EARS2;SARS;HARS;NARS;AARS;WARS;VARS2	0.0129236	0.167834
GO:0030291	protein serine/threonine kinase inhibitor activity	molecular_function	4	21	200734;10614;7532;124790	SPRED2;HEXIM1;YWHAG;HEXIM2	0.0322144	0.228285
4977	Vitamin digestion and absorption	KEGG	5	24	151056;4363;6573;8884;6948	PLB1;ABCC1;SLC19A1;SLC5A6;TCN2	0.0121325	0.146868
510	N-Glycan biosynthesis	KEGG	8	49	11320;4249;2530;201595;11282;6184;1603;8704	MGAT4A;MGAT5;FUT8;STT3B;MGAT4B;RPN1;DAD1;B4GALT2	0.0186319	0.178556
4150	mTOR signaling pathway	KEGG	10	52	9470;57521;25989;6794;3091;6195;92335;2475;5296;1978	EIF4E2;RPTOR;ULK3;STK11;HIF1A;RPS6KA1;STRADA;MTOR;PIK3R2;EIF4EBP1	0.0032094	0.0681466
520	Nucleotide sugars metabolism	KEGG	7	48	5373;5238;64841;2821;5236;29926;29925	PMM2;PGM3;GNPNAT1;GPI;PGM1;GMPPA;GMPPB	0.0435341	0.312902
5220	Chronic myeloid leukemia	KEGG	10	73	5970;3551;598;1870;4193;613;9846;369;5296;2122	RELA;IKBKB;BCL2L1;E2F2;MDM2;BCR;GAB2;ARAF;PIK3R2;MECOM	0.038738	0.287411
5221	Acute myeloid leukemia	KEGG	8	57	5970;5914;3551;5371;369;2475;5296;1978	RELA;RARA;IKBKB;PML;ARAF;MTOR;PIK3R2;EIF4EBP1	0.045249	0.315372
4070	Phosphatidylinositol signaling system	KEGG	12	78	3613;5336;3632;64768;5582;51763;8396;8760;3633;27124;5296;8525	IMPA2;PLCG2;INPP5A;IPPK;PRKCG;INPP5K;PIP4K2B;CDS2;INPP5B;INPP5J;PIK3R2;DGKZ	0.0118341	0.146868
4962	Vasopressin-regulated water reabsorption	KEGG	7	44	115;396;1639;140735;6810;5878;84516	ADCY9;ARHGDIA;DCTN1;DYNLL2;STX4;RAB5C;DCTN5	0.0273508	0.241949
5120	Epithelial cell signaling in Helicobacter pylori infection	KEGG	10	68	5970;5336;1445;102;529;3551;527;9114;83700;6300	RELA;PLCG2;CSK;ADAM10;ATP6V1E1;IKBKB;ATP6V0C;ATP6V0D1;JAM3;MAPK12	0.0242719	0.223301
562	Inositol phosphate metabolism	KEGG	9	57	3613;5336;3632;51477;64768;51763;8396;3633;27124	IMPA2;PLCG2;INPP5A;ISYNA1;IPPK;INPP5K;PIP4K2B;INPP5B;INPP5J	0.0183641	0.178556
564	Glycerophospholipid metabolism	KEGG	11	80	2820;8681;137964;151056;10555;8760;2819;5833;254531;8525;5337	GPD2;JMJD7-PLA2G4B;AGPAT6;PLB1;AGPAT2;CDS2;GPD1;PCYT2;LPCAT4;DGKZ;PLD1	0.0327151	0.264346
630	Glyoxylate and dicarboxylate metabolism	KEGG	4	18	4191;5096;50;48	MDH2;PCCB;ACO2;ACO1	0.0137294	0.157888
5014	Amyotrophic lateral sclerosis (ALS)	KEGG	9	53	9973;11261;5532;4744;2890;598;5534;10452;6300	CCS;CHP1;PPP3CB;NEFH;GRIA1;BCL2L1;PPP3R1;TOMM40;MAPK12	0.0111894	0.146868
4722	Neurotrophin signaling pathway	KEGG	18	127	468;5908;5970;5336;7534;1445;4794;5663;3551;10818;7532;9261;396;6195;5598;10782;5296;6300	ATF4;RAP1B;RELA;PLCG2;YWHAZ;CSK;NFKBIE;PSEN1;IKBKB;FRS2;YWHAG;MAPKAPK2;ARHGDIA;RPS6KA1;MAPK7;ZNF274;PIK3R2;MAPK12	0.00875511	0.134005
51	Fructose and mannose metabolism	KEGG	8	36	9108;5373;8898;29926;29925;5209;5211;226	MTMR7;PMM2;MTMR2;GMPPA;GMPPB;PFKFB3;PFKL;ALDOA	0.00225314	0.0647581
3030	DNA replication	KEGG	8	36	56655;4172;6742;5985;4176;23649;4174;5426	POLE4;MCM3;SSBP1;RFC5;MCM7;POLA2;MCM5;POLE	0.00225314	0.0647581
250	Alanine, aspartate and glutamate metabolism	KEGG	6	32	790;189;2806;2752;8659;440	CAD;AGXT;GOT2;GLUL;ALDH4A1;ASNS	0.0146141	0.160059
4914	Progesterone-mediated oocyte maturation	KEGG	16	86	111;699;5347;2773;387778;115;8379;6195;51434;8881;983;51343;369;29882;5296;6300	ADCY5;BUB1;PLK1;GNAI3;SPDYC;ADCY9;MAD1L1;RPS6KA1;ANAPC7;CDC16;CDK1;FZR1;ARAF;ANAPC2;PIK3R2;MAPK12	0.000626424	0.0480259
3420	Nucleotide excision repair	KEGG	8	44	56655;8450;5985;1069;2071;5887;2068;5426	POLE4;CUL4B;RFC5;CETN2;ERCC3;RAD23B;ERCC2;POLE	0.00932209	0.134005
30	Pentose phosphate pathway	KEGG	6	27	7086;2821;5236;5631;5211;226	TKT;GPI;PGM1;PRPS1;PFKL;ALDOA	0.00554724	0.0981435
3040	Spliceosome	KEGG	23	127	6636;9984;3183;51340;56259;153527;84950;9343;11338;8175;1655;27339;9416;1659;8559;22827;6626;6426;7919;3305;10084;9092;56949	SNRPF;THOC1;HNRNPC;CRNKL1;CTNNBL1;ZMAT2;PRPF38A;EFTUD2;U2AF2;SF3A2;DDX5;PRPF19;DDX23;DHX8;PRPF18;PUF60;SNRPA;SRSF1;DDX39B;HSPA1L;PQBP1;SART1;XAB2	0.000107468	0.0247177
4110	Cell cycle	KEGG	20	124	4172;699;7534;5347;8317;4999;990;7532;8379;4176;1870;4193;4998;51434;8881;983;4174;51343;29882;7709	MCM3;BUB1;YWHAZ;PLK1;CDC7;ORC2;CDC6;YWHAG;MAD1L1;MCM7;E2F2;MDM2;ORC1;ANAPC7;CDC16;CDK1;MCM5;FZR1;ANAPC2;ZBTB17	0.00129636	0.0596324
4114	Oocyte meiosis	KEGG	18	112	8945;11261;111;699;7534;5347;5532;387778;115;7532;6195;5534;51434;8881;983;29882;6300;5528	BTRC;CHP1;ADCY5;BUB1;YWHAZ;PLK1;PPP3CB;SPDYC;ADCY9;YWHAG;RPS6KA1;PPP3R1;ANAPC7;CDC16;CDK1;ANAPC2;MAPK12;PPP2R5D	0.0021279	0.0647581
20	Citrate cycle (TCA cycle)	KEGG	7	30	4191;50;3418;1737;2271;6389;48	MDH2;ACO2;IDH2;DLAT;FH;SDHA;ACO1	0.00253401	0.0647581
4120	Ubiquitin mediated proteolysis	KEGG	18	135	8945;9320;10075;23295;23221;8450;27339;22954;7322;7319;4193;51434;8881;134111;118424;51343;5371;29882	BTRC;TRIP12;HUWE1;MGRN1;RHOBTB2;CUL4B;PRPF19;TRIM32;UBE2D2;UBE2A;MDM2;ANAPC7;CDC16;UBE2QL1;UBE2J2;FZR1;PML;ANAPC2	0.0163554	0.170988
3015	mRNA surveillance pathway	KEGG	14	83	26528;2107;51692;26019;5521;84305;29894;1477;55012;7919;55844;5528;23381;28227	DAZAP1;ETF1;CPSF3;UPF2;PPP2R2B;WIBG;CPSF1;CSTF1;PPP2R3C;DDX39B;PPP2R2D;PPP2R5D;SMG5;PPP2R3B	0.00325919	0.0681466
4130	SNARE interactions in vesicular transport	KEGG	9	36	9570;8773;6811;8673;10490;53407;9554;6810;10652	GOSR2;SNAP23;STX5;VAMP8;VTI1B;STX18;SEC22B;STX4;YKT6	0.000528047	0.0480259
3013	RNA transport	KEGG	21	151	51068;8021;8666;8890;9470;9972;9984;8669;26019;23165;84305;10073;8662;79833;7514;23511;57510;5905;11218;7919;1978	NMD3;NUP214;EIF3G;EIF2B4;EIF4E2;NUP153;THOC1;EIF3J;UPF2;NUP205;WIBG;SNUPN;EIF3B;GEMIN6;XPO1;NUP188;XPO5;RANGAP1;DDX20;DDX39B;EIF4EBP1	0.00686231	0.112738
3008	Ribosome biogenesis in eukaryotes	KEGG	11	80	55813;51068;51077;84135;55131;10171;26354;5822;7514;55226;92856	UTP6;NMD3;FCF1;UTP15;RBM28;RCL1;GNL3;PWP2;XPO1;NAT10;IMP4	0.0327151	0.264346
4141	Protein processing in endoplasmic reticulum	KEGG	25	165	3300;821;811;10961;468;9601;51128;6745;201595;573;54431;7186;7322;80700;6184;5887;23471;10113;7466;5589;1603;118424;3305;51726;3337	DNAJB2;CANX;CALR;ERP29;ATF4;PDIA4;SAR1B;SSR1;STT3B;BAG1;DNAJC10;TRAF2;UBE2D2;UBXN6;RPN1;RAD23B;TRAM1;PREB;WFS1;PRKCSH;DAD1;UBE2J2;HSPA1L;DNAJB11;DNAJB1	0.00110695	0.0596324
4144	Endocytosis	KEGG	27	201	10015;64744;3559;22905;80230;9815;8853;5590;382;1173;9922;161;29924;84364;30844;4193;26119;55616;5878;128866;27183;5371;3305;6456;10938;5337;11311	PDCD6IP;SMAP2;IL2RA;EPN2;RUFY1;GIT2;ASAP2;PRKCZ;ARF6;AP2M1;IQSEC1;AP2A2;EPN1;ARFGAP2;EHD4;MDM2;LDLRAP1;ASAP3;RAB5C;CHMP4B;VPS4A;PML;HSPA1L;SH3GL2;EHD1;PLD1;VPS45	0.00469134	0.0899174

## Sheet: down
Function ID	Description	Function classification	n	N	Gene ID	Gene Name	p.value	Adjust p.value
GO:0042645	mitochondrial nucleoid	cellular_component	4	36	11232;6472;6832;22907	POLG2;SHMT2;SUPV3L1;DHX30	0.00236871	0.0671983
GO:0030301	cholesterol transport	biological_process	3	44	64137;64801;4864	ABCG4;ARV1;NPC1	0.0280048	0.0908148
GO:0006635	fatty acid beta-oxidation	biological_process	3	44	1376;4594;5467	CPT2;MUT;PPARD	0.0280048	0.0908148
GO:0045454	cell redox homeostasis	biological_process	4	56	280636;51061;7295;889	C11orf31;TXNDC11;TXN;KRIT1	0.0156608	0.0864549
GO:0006626	protein targeting to mitochondrion	biological_process	5	51	131118;100188893;26520;293;10245	DNAJC19;TOMM6;TIMM9;SLC25A6;TIMM17B	0.0021186	0.0618563
GO:0051087	chaperone binding	molecular_function	3	48	6647;26520;10598	SOD1;TIMM9;AHSA1	0.0370158	0.116077
GO:0000178	exosome (RNase complex)	cellular_component	3	20	10200;23016;6832	MPHOSPH6;EXOSC7;SUPV3L1	0.00163699	0.0597143
GO:0000184	nuclear-transcribed mRNA catabolic process, nonsense-mediated decay	biological_process	7	119	6139;4116;51121;2197;10921;9939;6141	RPL17;MAGOH;RPL26L1;FAU;RNPS1;RBM8A;RPL18	0.0133548	0.0864549
GO:0051289	protein homotetramerization	biological_process	3	51	6472;5471;55856	SHMT2;PPAT;ACOT13	0.0447461	0.116077
GO:0006614	SRP-dependent cotranslational protein targeting to membrane	biological_process	7	105	6139;6747;10952;6748;51121;2197;6141	RPL17;SSR3;SEC61B;SSR4;RPL26L1;FAU;RPL18	0.00650543	0.0864549
GO:0019104	DNA N-glycosylase activity	molecular_function	3	11	4913;4350;4968	NTHL1;MPG;OGG1	0.000134552	0.00998052
GO:0007243	intracellular protein kinase cascade	biological_process	17	428	1848;121268;1154;7784;10010;151;8835;9252;1263;2872;2771;10454;9448;11266;55816;4791;8569	DUSP6;RHEBL1;CISH;ZP3;TANK;ADRA2B;SOCS2;RPS6KA5;PLK3;MKNK2;GNAI2;TAB1;MAP4K4;DUSP12;DOK5;NFKB2;MKNK1	0.0348236	0.111132
GO:0006406	mRNA export from nucleus	biological_process	6	60	7884;7307;4116;10921;9939;80145	SLBP;U2AF1;MAGOH;RNPS1;RBM8A;THOC7	0.000964271	0.0378965
GO:0002755	MyD88-dependent toll-like receptor signaling pathway	biological_process	4	74	1848;9252;10454;4791	DUSP6;RPS6KA5;TAB1;NFKB2	0.0452291	0.116077
GO:0045600	positive regulation of fat cell differentiation	biological_process	3	24	5467;7704;207	PPARD;ZBTB16;AKT1	0.00330416	0.0864549
GO:0035666	TRIF-dependent toll-like receptor signaling pathway	biological_process	4	62	1848;9252;10454;4791	DUSP6;RPS6KA5;TAB1;NFKB2	0.0233706	0.0864549
GO:0045778	positive regulation of ossification	biological_process	3	38	130497;5020;7704	OSR1;OXT;ZBTB16	0.0172074	0.0864549
GO:0000084	S phase of mitotic cell cycle	biological_process	12	114	5691;5694;5692;5682;1263;5715;4171;8318;5686;5690;25;5001	PSMB3;PSMB6;PSMB4;PSMA1;PLK3;PSMD9;MCM2;CDC45;PSMA5;PSMB2;ABL1;ORC5	9.44063e-06	0.000959623
GO:0000082	G1/S transition of mitotic cell cycle	biological_process	13	158	5691;1874;5694;5692;5682;1263;5715;4171;8318;5686;5690;5001;207	PSMB3;E2F4;PSMB6;PSMB4;PSMA1;PLK3;PSMD9;MCM2;CDC45;PSMA5;PSMB2;ORC5;AKT1	7.57239e-05	0.00596624
GO:0000086	G2/M transition of mitotic cell cycle	biological_process	7	126	11258;1263;79959;9814;84930;1454;10806	DCTN3;PLK3;CEP76;SFI1;MASTL;CSNK1E;SDCCAG8	0.0182838	0.0864549
GO:0055029	nuclear DNA-directed RNA polymerase complex	cellular_component	5	99	55174;5435;6878;9519;9533	INTS10;POLR2F;TAF6;TBPL1;POLR1C	0.046467	0.116077
GO:0006521	regulation of cellular amino acid metabolic process	biological_process	8	57	5691;5694;5692;5682;5715;4953;5686;5690	PSMB3;PSMB6;PSMB4;PSMA1;PSMD9;ODC1;PSMA5;PSMB2	1.63452e-05	0.00163125
GO:0010827	regulation of glucose transport	biological_process	4	73	55022;79902;11097;207	PID1;NUP85;NUPL2;AKT1	0.0430631	0.116077
GO:0034080	CenH3-containing nucleosome assembly at centromere	biological_process	3	22	11339;1058;401541	OIP5;CENPA;CENPP	0.00237094	0.0671983
GO:0000096	sulfur amino acid metabolic process	biological_process	3	43	23474;4594;55256	ETHE1;MUT;ADI1	0.0259815	0.0864549
GO:0006099	tricarboxylic acid cycle	biological_process	3	26	4190;6390;5162	MDH1;SDHB;PDHB	0.00446019	0.0864549
GO:0019058	viral infectious cycle	biological_process	7	141	8692;6139;5478;293;51121;2197;6141	HYAL2;RPL17;PPIA;SLC25A6;RPL26L1;FAU;RPL18	0.032988	0.10556
GO:0006094	gluconeogenesis	biological_process	3	43	4190;10993;5230	MDH1;SDS;PGK1	0.0259815	0.0864549
GO:0006940	regulation of smooth muscle contraction	biological_process	3	42	6647;151;5020	SOD1;ADRA2B;OXT	0.0240488	0.0864549
GO:0046889	positive regulation of lipid biosynthetic process	biological_process	3	44	7376;7784;207	NR1H2;ZP3;AKT1	0.0280048	0.0908148
GO:0030672	synaptic vesicle membrane	cellular_component	3	46	341359;23557;3382	SYT10;SNAPIN;ICA1	0.0323259	0.103827
GO:0000209	protein polyubiquitination	biological_process	9	160	51529;5691;29089;5694;5692;5682;5715;5686;5690	ANAPC11;PSMB3;UBE2T;PSMB6;PSMB4;PSMA1;PSMD9;PSMA5;PSMB2	0.00986624	0.0864549
GO:0005814	centriole	cellular_component	4	57	51174;79959;9814;10806	TUBD1;CEP76;SFI1;SDCCAG8	0.0168069	0.0864549
GO:0006285	base-excision repair, AP site formation	biological_process	3	8	4913;4350;4968	NTHL1;MPG;OGG1	3.03969e-05	0.00275144
GO:0016763	transferase activity, transferring pentosyl groups	molecular_function	3	49	5471;64761;143	PPAT;PARP12;PARP4	0.0394998	0.116077
GO:0003725	double-stranded RNA binding	molecular_function	3	41	29974;8575;6832	A1CF;PRKRA;SUPV3L1	0.022206	0.0864549
GO:0003727	single-stranded RNA binding	molecular_function	3	40	29974;8761;11030	A1CF;PABPC4;RBPMS	0.0204522	0.0864549
GO:0000216	M/G1 transition of mitotic cell cycle	biological_process	10	79	5691;5694;5692;5682;5715;4171;8318;5686;5690;5001	PSMB3;PSMB6;PSMB4;PSMA1;PSMD9;MCM2;CDC45;PSMA5;PSMB2;ORC5	6.67723e-06	0.000700343
GO:0003729	mRNA binding	molecular_function	8	87	11315;7884;29974;8761;10921;9939;549;11030	PARK7;SLBP;A1CF;PABPC4;RNPS1;RBM8A;AUH;RBPMS	0.000464971	0.027542
GO:0005829	cytosol	cellular_component	92	2274	8195;1848;23557;3042;51529;842;11315;23526;4190;5691;51690;1154;6647;54442;8692;113451;5471;25804;29907;6139;991;5152;5478;6628;7884;10017;5694;84722;6009;10010;10397;8835;27247;11258;79902;5692;6478;5682;4116;9698;1400;27071;116138;23644;23426;2512;2632;4780;1058;10598;5230;5372;5715;10575;10053;10169;51121;7295;23016;79959;9814;2197;401541;10921;4953;5686;55737;55256;9939;1454;3276;103910;91782…	MKKS;DUSP6;SNAPIN;HBM;ANAPC11;CASP9;PARK7;HMHA1;MDH1;PSMB3;LSM7;CISH;SOD1;KCTD5;HYAL2;ADC;PPAT;LSM4;SNX15;RPL17;CDC20;PDE9A;PPIA;SNRPB;SLBP;BCL2L10;PSMB6;PSRC1;RHEB;TANK;NDRG1;SOCS2;NFU1;DCTN3;NUP85;PSMB4;SIAH2;PSMA1;MAGOH;PUM1;CRMP1;DAPP1;KLHDC3;EDC4;GRIP1;FTL;GBE1;NFE2L2;CENPA;AHSA1;PGK1;PMM1;PSMD9;CCT4;AP1M2;SERF2;RPL26L1;TXN;EXOSC7;CEP76;SFI1;FAU;CENPP;RNPS1;ODC1;PSMA5;VPS35;ADI1;RBM8A;CSNK1E…	7.88033e-06	0.000816134
GO:0009264	deoxyribonucleotide catabolic process	biological_process	3	14	4913;4350;4968	NTHL1;MPG;OGG1	0.000383292	0.0232047
GO:0006270	DNA-dependent DNA replication initiation	biological_process	3	22	4171;8318;5001	MCM2;CDC45;ORC5	0.00237094	0.0671983
GO:0005839	proteasome core complex	cellular_component	6	20	5691;5694;5692;5682;5686;5690	PSMB3;PSMB6;PSMB4;PSMA1;PSMA5;PSMB2	4.7944e-07	6.02667e-05
GO:0003735	structural constituent of ribosome	molecular_function	9	157	51073;64928;6139;64965;64981;51121;2197;64951;6141	MRPL4;MRPL14;RPL17;MRPS9;MRPL34;RPL26L1;FAU;MRPS24;RPL18	0.00869758	0.0864549
GO:0072593	reactive oxygen species metabolic process	biological_process	4	71	11315;6647;4722;51079	PARK7;SOD1;NDUFS3;NDUFA13	0.0389221	0.116077
GO:0006418	tRNA aminoacylation for protein translation	biological_process	3	50	11232;57505;833	POLG2;AARS2;CARS	0.0420765	0.116077
GO:0009394	2'-deoxyribonucleotide metabolic process	biological_process	4	22	4913;9519;4350;4968	NTHL1;TBPL1;MPG;OGG1	0.000223899	0.0150862
GO:0008017	microtubule binding	molecular_function	5	98	22924;84722;10397;403;29911	MAPRE3;PSRC1;NDRG1;ARL3;HOOK2	0.0445948	0.116077
GO:0000236	mitotic prometaphase	biological_process	5	84	991;79902;1058;401541;6396	CDC20;NUP85;CENPA;CENPP;SEC13	0.0232706	0.0864549
GO:0006695	cholesterol biosynthetic process	biological_process	3	34	10682;51478;1717	EBP;HSD17B7;DHCR7	0.0117337	0.0864549
GO:0009142	nucleoside triphosphate biosynthetic process	biological_process	4	65	4832;509;9519;518	NME3;ATP5C1;TBPL1;ATP5G3	0.028005	0.0908148
GO:0006595	polyamine metabolic process	biological_process	3	20	113451;4953;55256	ADC;ODC1;ADI1	0.00163699	0.0597143
GO:0033692	cellular polysaccharide biosynthetic process	biological_process	3	31	2632;55907;207	GBE1;CMAS;AKT1	0.00846726	0.0864549
GO:0000785	chromatin	cellular_component	13	289	11339;29974;55723;125476;84733;10445;10155;116138;4780;1058;4171;440093;8648	OIP5;A1CF;ASF1B;INO80C;CBX2;MCRS1;TRIM28;KLHDC3;NFE2L2;CENPA;MCM2;H3F3C;NCOA1	0.0212095	0.0864549
GO:0006979	response to oxidative stress	biological_process	10	226	11315;9124;6647;8692;6809;1263;58515;4780;11019;4968	PARK7;PDLIM1;SOD1;HYAL2;STX3;PLK3;SELK;NFE2L2;LIAS;OGG1	0.0372063	0.116077
GO:0006977	DNA damage response, signal transduction by p53 class mediator resulting in cell cycle arrest	biological_process	7	66	5691;5694;5692;5682;5715;5686;5690	PSMB3;PSMB6;PSMB4;PSMA1;PSMD9;PSMA5;PSMB2	0.000325102	0.0207498
GO:0003899	DNA-directed RNA polymerase activity	molecular_function	3	42	5435;30834;9533	POLR2F;ZNRD1;POLR1C	0.0240488	0.0864549
GO:0003755	peptidyl-prolyl cis-trans isomerase activity	molecular_function	4	36	644591;5478;10465;8468	PPIAL4G;PPIA;PPIH;FKBP6	0.00236871	0.0671983
GO:0000776	kinetochore	cellular_component	6	101	387103;11258;79902;1058;6612;6396	CENPW;DCTN3;NUP85;CENPA;SUMO3;SEC13	0.0172179	0.0864549
GO:0007041	lysosomal transport	biological_process	5	39	255738;51172;29911;51510;4864	PCSK9;NAGPA;HOOK2;CHMP5;NPC1	0.000500391	0.0278554
GO:0007040	lysosome organization	biological_process	3	32	51172;29911;51510	NAGPA;HOOK2;CHMP5	0.00947986	0.0864549
GO:0046966	thyroid hormone receptor binding	molecular_function	3	30	2959;9326;29079	GTF2B;ZNHIT3;MED4	0.00752813	0.0864549
GO:0030521	androgen receptor signaling pathway	biological_process	3	47	23426;29079;8648	GRIP1;MED4;NCOA1	0.0346246	0.110518
GO:0000910	cytokinesis	biological_process	4	76	403;11258;1263;10899	ARL3;DCTN3;PLK3;JTB	0.0497531	0.116077
GO:0006120	mitochondrial electron transport, NADH to ubiquinone	biological_process	6	36	4715;4729;4718;4706;4722;4708	NDUFB9;NDUFV2;NDUFC2;NDUFAB1;NDUFS3;NDUFB2	3.58586e-05	0.00320236
GO:0005504	fatty acid binding	molecular_function	3	25	4706;6809;5467	NDUFAB1;STX3;PPARD	0.00385291	0.0864549
GO:0005507	copper ion binding	molecular_function	4	57	6647;9616;64745;150684	SOD1;RNF7;METTL17;COMMD1	0.0168069	0.0864549
GO:0016831	carboxy-lyase activity	molecular_function	3	31	113451;4953;2571	ADC;ODC1;GAD1	0.00846726	0.0864549
GO:0008137	NADH dehydrogenase (ubiquinone) activity	molecular_function	7	37	4715;4729;4718;4706;4722;4708;51079	NDUFB9;NDUFV2;NDUFC2;NDUFAB1;NDUFS3;NDUFB2;NDUFA13	4.25587e-06	0.000450209
GO:0016044	cellular membrane organization	biological_process	14	344	23557;6647;26520;10397;344892;6809;9698;2512;10053;9342;91782;23149;6396;51510	SNAPIN;SOD1;TIMM9;NDRG1;RTP2;STX3;PUM1;FTL;AP1M2;SNAP29;CHMP7;FCHO1;SEC13;CHMP5	0.0392796	0.116077
GO:0043648	dicarboxylic acid metabolic process	biological_process	3	52	4190;6390;2571	MDH1;SDHB;GAD1	0.0475083	0.116077
GO:0042393	histone binding	molecular_function	6	101	55723;84733;4171;8019;148479;55352	ASF1B;CBX2;MCM2;BRD3;PHF13;C17orf79	0.0172179	0.0864549
GO:0005774	vacuolar membrane	cellular_component	8	177	128338;29911;51622;10053;643246;81631;221960;4864	DRAM2;HOOK2;CCZ1;AP1M2;MAP1LC3B2;MAP1LC3B;CCZ1B;NPC1	0.044718	0.116077
GO:0001822	kidney development	biological_process	8	173	255738;130497;8692;51107;403;4953;38;7704	PCSK9;OSR1;HYAL2;APH1A;ARL3;ODC1;ACAT1;ZBTB16	0.0396198	0.116077
GO:0006310	DNA recombination	biological_process	9	183	5478;125476;10445;116138;56160;84057;80198;8438;6832	PPIA;INO80C;MCRS1;KLHDC3;NDNL2;MND1;MUS81;RAD54L;SUPV3L1	0.0231879	0.0864549
GO:0042384	cilium assembly	biological_process	6	66	8195;51259;27077;79582;1874;25776	MKKS;TMEM216;B9D1;SPAG16;E2F4;CBY1	0.00169921	0.0597143
GO:0000398	nuclear mRNA splicing, via spliceosome	biological_process	12	193	51690;6628;5435;7307;10465;26121;4116;84844;10921;9939;10262;51691	LSM7;SNRPB;POLR2F;U2AF1;PPIH;PRPF31;MAGOH;PHF5A;RNPS1;RBM8A;SF3B4;NAA38	0.00183611	0.0597143
GO:0006369	termination of RNA polymerase II transcription	biological_process	6	44	6628;7884;7307;4116;10921;9939	SNRPB;SLBP;U2AF1;MAGOH;RNPS1;RBM8A	0.000137297	0.0100932
GO:0006367	transcription initiation from RNA polymerase II promoter	biological_process	10	150	7376;5435;84246;10155;81857;6878;2959;5467;9519;29079	NR1H2;POLR2F;MED10;TRIM28;MED25;TAF6;GTF2B;PPARD;TBPL1;MED4	0.00207913	0.0608118
GO:0005761	mitochondrial ribosome	cellular_component	3	51	64965;64981;64951	MRPS9;MRPL34;MRPS24	0.0447461	0.116077
GO:0006220	pyrimidine nucleotide metabolic process	biological_process	3	44	4832;4913;9519	NME3;NTHL1;TBPL1	0.0280048	0.0908148
GO:0008366	axon ensheathment	biological_process	4	65	6647;51090;10397;5467	SOD1;PLLP;NDRG1;PPARD	0.028005	0.0908148
GO:0071013	catalytic step 2 spliceosome	cellular_component	6	84	25804;6628;7307;4116;84844;9939	LSM4;SNRPB;U2AF1;MAGOH;PHF5A;RBM8A	0.00660913	0.0864549
GO:0035085	cilium axoneme	cellular_component	4	49	27077;79582;196385;10126	B9D1;SPAG16;DNAH10;DNAL4	0.00907142	0.0864549
GO:0006903	vesicle targeting	biological_process	3	37	10053;9342;6396	AP1M2;SNAP29;SEC13	0.0157141	0.0864549
GO:0035145	exon-exon junction complex	cellular_component	3	11	4116;10921;9939	MAGOH;RNPS1;RBM8A	0.000134552	0.00998052
GO:0016925	protein sumoylation	biological_process	3	22	10155;6613;6612	TRIM28;SUMO2;SUMO3	0.00237094	0.0671983
GO:0030496	midbody	cellular_component	6	81	22924;84722;403;11258;10899;2771	MAPRE3;PSRC1;ARL3;DCTN3;JTB;GNAI2	0.00542448	0.0864549
GO:0043928	exonucleolytic nuclear-transcribed mRNA catabolic process involved in deadenylation-dependent decay	biological_process	4	26	51690;25804;23644;23016	LSM7;LSM4;EDC4;EXOSC7	0.00051283	0.0278554
GO:0071001	U4/U6 snRNP	cellular_component	3	6	25804;10465;26121	LSM4;PPIH;PRPF31	6.79358e-06	0.000708037
GO:0005747	mitochondrial respiratory chain complex I	cellular_component	8	39	4715;4729;4718;4706;4722;4708;126328;51079	NDUFB9;NDUFV2;NDUFC2;NDUFAB1;NDUFS3;NDUFB2;NDUFA11;NDUFA13	5.8576e-07	7.09243e-05
GO:2001236	regulation of extrinsic apoptotic signaling pathway	biological_process	3	25	51330;11315;6478	TNFRSF12A;PARK7;SIAH2	0.00385291	0.0864549
GO:0032436	positive regulation of proteasomal ubiquitin-dependent protein catabolic process	biological_process	3	31	1263;6613;1454	PLK3;SUMO2;CSNK1E	0.00846726	0.0864549
GO:0005741	mitochondrial outer membrane	cellular_component	6	119	54996;1528;100188893;23446;55847;139341	MARC2;CYB5A;TOMM6;SLC44A1;CISD1;FUNDC1	0.0377647	0.116077
GO:0004298	threonine-type endopeptidase activity	molecular_function	6	21	5691;5694;5692;5682;5686;5690	PSMB3;PSMB6;PSMB4;PSMA1;PSMA5;PSMB2	7.0292e-07	8.26784e-05
GO:0005680	anaphase-promoting complex	cellular_component	3	21	51529;991;119504	ANAPC11;CDC20;ANAPC16	0.00198057	0.0597143
GO:0071339	MLL1 complex	cellular_component	5	28	125476;10445;26121;6878;124944	INO80C;MCRS1;PRPF31;TAF6;C17orf49	7.37909e-05	0.0058419
GO:0005876	spindle microtubule	cellular_component	3	40	84722;403;143	PSRC1;ARL3;PARP4	0.0204522	0.0864549
GO:0008206	bile acid metabolic process	biological_process	3	40	10858;64801;4864	CYP46A1;ARV1;NPC1	0.0204522	0.0864549
GO:0006914	autophagy	biological_process	6	77	11315;139341;643246;81631;25;4864	PARK7;FUNDC1;MAP1LC3B2;MAP1LC3B;ABL1;NPC1	0.0041017	0.0864549
GO:0071023	trans spliceosomal complex	cellular_component	3	12	25804;26121;84844	LSM4;PRPF31;PHF5A	0.000197643	0.0136175
GO:0006915	apoptotic process	biological_process	34	870	4832;3956;842;51330;5691;55179;55819;6647;10922;10017;5694;51107;5692;6478;5682;128338;1263;23591;5467;2872;5715;293;260425;5977;5686;10899;83596;415116;7704;51079;5690;25;207;64121	NME3;LGALS1;CASP9;TNFRSF12A;PSMB3;FAIM;RNF130;SOD1;FASTK;BCL2L10;PSMB6;APH1A;PSMB4;SIAH2;PSMA1;DRAM2;PLK3;FAM215A;PPARD;MKNK2;PSMD9;SLC25A6;MAGI3;DPF2;PSMA5;JTB;BCL2L12;PIM3;ZBTB16;NDUFA13;PSMB2;ABL1;AKT1;RRAGC	0.00845507	0.0864549
GO:0006917	induction of apoptosis	biological_process	15	369	4832;255738;842;51330;10922;4722;9616;51107;128338;1075;5977;8575;51079;25;207	NME3;PCSK9;CASP9;TNFRSF12A;FASTK;NDUFS3;RNF7;APH1A;DRAM2;CTSC;DPF2;PRKRA;NDUFA13;ABL1;AKT1	0.0355556	0.113402
GO:0016607	nuclear speck	cellular_component	12	140	25776;7307;10465;26121;4116;84844;25766;10921;9939;1198;7704;4968	CBY1;U2AF1;PPIH;PRPF31;MAGOH;PHF5A;PRPF40B;RNPS1;RBM8A;CLK3;ZBTB16;OGG1	8.42401e-05	0.00648216
GO:0031124	mRNA 3'-end processing	biological_process	5	74	7884;7307;4116;10921;9939	SLBP;U2AF1;MAGOH;RNPS1;RBM8A	0.0131721	0.0864549
GO:0018105	peptidyl-serine phosphorylation	biological_process	4	64	9252;1195;207;8569	RPS6KA5;CLK1;AKT1;MKNK1	0.0264004	0.0867564
GO:0030170	pyridoxal phosphate binding	molecular_function	4	56	6472;54996;10993;2571	SHMT2;MARC2;SDS;GAD1	0.0156608	0.0864549
GO:0005689	U12-type spliceosomal complex	cellular_component	4	31	6628;26121;84844;10262	SNRPB;PRPF31;PHF5A;SF3B4	0.00118897	0.0460677
GO:0015934	large ribosomal subunit	cellular_component	4	75	6139;51121;64951;6141	RPL17;RPL26L1;MRPS24;RPL18	0.0474591	0.116077
GO:0031145	anaphase-promoting complex-dependent proteasomal ubiquitin-dependent protein catabolic process	biological_process	9	80	51529;5691;991;5694;5692;5682;5715;5686;5690	ANAPC11;PSMB3;CDC20;PSMB6;PSMB4;PSMA1;PSMD9;PSMA5;PSMB2	4.5618e-05	0.00385226
GO:0043954	cellular component maintenance	biological_process	3	36	8195;3801;6832	MKKS;KIFC3;SUPV3L1	0.0143051	0.0864549
GO:0051539	4 iron, 4 sulfur cluster binding	molecular_function	5	28	5471;27247;6390;4913;11019	PPAT;NFU1;SDHB;NTHL1;LIAS	7.37909e-05	0.0058419
GO:0051537	2 iron, 2 sulfur cluster binding	molecular_function	3	19	4729;6390;55847	NDUFV2;SDHB;CISD1	0.00133713	0.050594
GO:0051437	positive regulation of ubiquitin-protein ligase activity involved in mitotic cell cycle	biological_process	9	72	51529;5691;991;5694;5692;5682;5715;5686;5690	ANAPC11;PSMB3;CDC20;PSMB6;PSMB4;PSMA1;PSMD9;PSMA5;PSMB2	1.79176e-05	0.0017305
GO:0051436	negative regulation of ubiquitin-protein ligase activity involved in mitotic cell cycle	biological_process	9	67	51529;5691;991;5694;5692;5682;5715;5686;5690	ANAPC11;PSMB3;CDC20;PSMB6;PSMB4;PSMA1;PSMD9;PSMA5;PSMB2	9.31766e-06	0.000953005
GO:0002479	antigen processing and presentation of exogenous peptide antigen via MHC class I, TAP-dependent	biological_process	8	75	5691;5694;10952;5692;5682;5715;5686;5690	PSMB3;PSMB6;SEC61B;PSMB4;PSMA1;PSMD9;PSMA5;PSMB2	0.00015026	0.0109002
GO:0015030	Cajal body	cellular_component	3	47	11339;7307;26121	OIP5;U2AF1;PRPF31	0.0346246	0.110518
GO:0015179	L-amino acid transmembrane transporter activity	molecular_function	3	42	124935;64849;11136	SLC43A2;SLC13A3;SLC7A9	0.0240488	0.0864549
GO:0034130	toll-like receptor 1 signaling pathway	biological_process	4	69	1848;9252;10454;4791	DUSP6;RPS6KA5;TAB1;NFKB2	0.0350341	0.11176
GO:0034134	toll-like receptor 2 signaling pathway	biological_process	4	70	1848;9252;10454;4791	DUSP6;RPS6KA5;TAB1;NFKB2	0.0369467	0.116077
GO:0004129	cytochrome-c oxidase activity	molecular_function	5	24	1528;1337;1351;1327;1329	CYB5A;COX6A1;COX8A;COX4I1;COX5B	2.88244e-05	0.00269688
GO:0016592	mediator complex	cellular_component	3	32	84246;400569;29079	MED10;MED11;MED4	0.00947986	0.0864549
GO:0090181	regulation of cholesterol metabolic process	biological_process	3	18	6647;64801;1717	SOD1;ARV1;DHCR7	0.00107784	0.0420589
GO:0031205	endoplasmic reticulum Sec complex	cellular_component	3	5	6747;10952;6748	SSR3;SEC61B;SSR4	2.31274e-06	0.000262648
GO:0034138	toll-like receptor 3 signaling pathway	biological_process	4	64	1848;9252;10454;4791	DUSP6;RPS6KA5;TAB1;NFKB2	0.0264004	0.0867564
GO:0004812	aminoacyl-tRNA ligase activity	molecular_function	3	44	11232;57505;833	POLG2;AARS2;CARS	0.0280048	0.0908148
GO:0003678	DNA helicase activity	molecular_function	3	44	50485;84893;6832	SMARCAL1;FBXO18;SUPV3L1	0.0280048	0.0908148
GO:0003684	damaged DNA binding	molecular_function	4	49	11201;4350;4968;7508	POLI;MPG;OGG1;XPC	0.00907142	0.0864549
GO:0044447	axoneme part	cellular_component	3	26	11020;51668;10126	IFT27;HSPB11;DNAL4	0.00446019	0.0864549
190	Oxidative phosphorylation	KEGG	15	132	4715;4729;4718;4706;1337;4722;4708;6390;1351;1327;509;126328;1329;518;51079	NDUFB9;NDUFV2;NDUFC2;NDUFAB1;COX6A1;NDUFS3;NDUFB2;SDHB;COX8A;COX4I1;ATP5C1;NDUFA11;COX5B;ATP5G3;NDUFA13	1.1963e-06	8.30218e-05
100	Biosynthesis of steroids	KEGG	3	19	10682;51478;1717	EBP;HSD17B7;DHCR7	0.00195219	0.0449003
2010	ABC transporters - General	KEGG	3	44	9429;5826;64137	ABCG2;ABCD4;ABCG4	0.0388689	0.302356
650	Butanoate metabolism	KEGG	3	30	5162;38;2571	PDHB;ACAT1;GAD1	0.0107466	0.154483
630	Glyoxylate and dicarboxylate metabolism	KEGG	3	18	4190;4594;38	MDH1;MUT;ACAT1	0.00157688	0.040298
5012	Parkinson's disease	KEGG	19	130	7317;4715;4729;842;11315;4718;4706;1337;4722;4708;6390;1351;1327;509;126328;1329;293;518;51079	UBA1;NDUFB9;NDUFV2;CASP9;PARK7;NDUFC2;NDUFAB1;COX6A1;NDUFS3;NDUFB2;SDHB;COX8A;COX4I1;ATP5C1;NDUFA11;COX5B;SLC25A6;ATP5G3;NDUFA13	7.41913e-10	1.7064e-07
5010	Alzheimer's disease	KEGG	17	167	4715;4729;842;4718;4706;1337;4722;51107;4708;6390;1351;1327;509;126328;1329;518;51079	NDUFB9;NDUFV2;CASP9;NDUFC2;NDUFAB1;COX6A1;NDUFS3;APH1A;NDUFB2;SDHB;COX8A;COX4I1;ATP5C1;NDUFA11;COX5B;ATP5G3;NDUFA13	1.44386e-06	8.30218e-05
5016	Huntington's disease	KEGG	21	183	4715;4729;842;4718;4706;6647;1337;4722;5435;4708;6390;1351;1327;509;9519;126328;1329;293;518;51079;10126	NDUFB9;NDUFV2;CASP9;NDUFC2;NDUFAB1;SOD1;COX6A1;NDUFS3;POLR2F;NDUFB2;SDHB;COX8A;COX4I1;ATP5C1;TBPL1;NDUFA11;COX5B;SLC25A6;ATP5G3;NDUFA13;DNAL4	1.19263e-08	1.37152e-06
3022	Basal transcription factors	KEGG	3	37	6878;2959;9519	TAF6;GTF2B;TBPL1	0.0221175	0.259118
3020	RNA polymerase	KEGG	3	29	5435;30834;9533	POLR2F;ZNRD1;POLR1C	0.00952703	0.154483
620	Pyruvate metabolism	KEGG	3	40	4190;5162;38	MDH1;PDHB;ACAT1	0.0286136	0.259118
1100	Metabolism	KEGG	47	1130	4832;11232;4715;4729;6472;4190;4718;4706;1337;8692;113451;5471;6489;4722;5435;27235;10682;4708;10993;6390;4594;1351;5162;1327;2632;51478;509;5230;126328;54802;5372;1329;11019;518;4953;55256;55907;38;30834;549;6888;2571;22929;9533;246;51227;1717	NME3;POLG2;NDUFB9;NDUFV2;SHMT2;MDH1;NDUFC2;NDUFAB1;COX6A1;HYAL2;ADC;PPAT;ST8SIA1;NDUFS3;POLR2F;COQ2;EBP;NDUFB2;SDS;SDHB;MUT;COX8A;PDHB;COX4I1;GBE1;HSD17B7;ATP5C1;PGK1;NDUFA11;TRIT1;PMM1;COX5B;LIAS;ATP5G3;ODC1;ADI1;CMAS;ACAT1;ZNRD1;AUH;TALDO1;GAD1;SEPHS1;POLR1C;ALOX15;PIGP;DHCR7	0.00328288	0.0580816
3050	Proteasome	KEGG	6	44	5691;5694;5692;5682;5686;5690	PSMB3;PSMB6;PSMB4;PSMA1;PSMA5;PSMB2	0.000251171	0.00962824
3040	Spliceosome	KEGG	13	127	51690;25804;6628;7307;10465;26121;4116;84844;25766;10929;9939;10262;51691	LSM7;LSM4;SNRPB;U2AF1;PPIH;PRPF31;MAGOH;PHF5A;PRPF40B;SRSF8;RBM8A;SF3B4;NAA38	1.74531e-05	0.000802843
4110	Cell cycle	KEGG	7	124	51529;991;1874;4171;8318;25;5001	ANAPC11;CDC20;E2F4;MCM2;CDC45;ABL1;ORC5	0.0285071	0.259118
20	Citrate cycle (TCA cycle)	KEGG	3	30	4190;6390;5162	MDH1;SDHB;PDHB	0.0107466	0.154483
3410	Base excision repair	KEGG	4	33	4913;4350;143;4968	NTHL1;MPG;PARP4;OGG1	0.00248169	0.0481091
3018	RNA degradation	KEGG	7	71	51690;25804;10200;8761;23644;23016;51691	LSM7;LSM4;MPHOSPH6;PABPC4;EDC4;EXOSC7;NAA38	0.00101553	0.0291966
3013	RNA transport	KEGG	12	151	55520;10460;8761;79902;4116;6613;10921;9939;80145;6612;6396;11097	ELAC1;TACC3;PABPC4;NUP85;MAGOH;SUMO2;RNPS1;RBM8A;THOC7;SUMO3;SEC13;NUPL2	0.000439925	0.0144547
280	Valine, leucine and isoleucine degradation	KEGG	3	44	4594;38;549	MUT;ACAT1;AUH	0.0388689	0.302356
